# Supplementary material for: FUS pathology in ALS is linked to alterations in multiple ALS-associated proteins and rescued by drugs stimulating autophagy
Source: Acta Neuropathol. 2019 Apr 1;138(1):67–84. doi: 10.1007/s00401-019-01998-x (PMC6570784; doi:10.1007/s00401-019-01998-x)
Supplement: Supplementary file 3 — Online Resource 3: Supplementary Table 1. List of detected WT and P525L FUS protein interactors in LL iPSC-derived neurons. The table summarizes the list of FUS interactors determined as protein enriched in either WT or P525L samples compared to the parental untargeted controls, which contained potential contaminants. Proteins are listed in descending order according to fold difference. (XLSX 53 kb) [file 401_2019_1998_MOESM3_ESM.xlsx]

## Sheet: enriched compared to untarg con
K-WT_K-untarg									K-P525L_K-untarg
-Log Student's T-test p-value K-WT_K-untarg	Student's T-test Difference K-WT_K-untarg	fold difference	Student's T-test Test statistic K-WT_K-untarg	Majority protein IDs	Protein names	Gene names			-Log Student's T-test p-value K-P525L_K-untarg	Student's T-test Difference K-P525L_K-untarg	fold difference	Student's T-test Test statistic K-P525L_K-untarg	Majority protein IDs	Protein names	Gene names
3.78542	8.08612	271.746	13.7114	P35637	RNA-binding protein FUS	FUS			3.85551	8.18899	291.83	14.2857	P35637	RNA-binding protein FUS	FUS
3.06159	8.00766	257.364	8.93468	Q96PK6	RNA-binding protein 14	RBM14			3.0201	7.80729	223.989	8.71496	Q9BUJ2	Heterogeneous nuclear ribonucleoprotein U-like protein 1	HNRNPUL1
2.99077	7.68759	206.156	8.56264	Q9BUJ2	Heterogeneous nuclear ribonucleoprotein U-like protein 1	HNRNPUL1			2.99944	7.72908	212.171	8.60743	Q96PK6	RNA-binding protein 14	RBM14
3.04374	7.57951	191.276	8.83953	Q9Y6M1	Insulin-like growth factor 2 mRNA-binding protein 2	IGF2BP2			3.53916	6.9312	122.039	11.8646	P51991	Heterogeneous nuclear ribonucleoprotein A3	HNRNPA3
3.7669	7.41271	170.391	13.5634	P51991	Heterogeneous nuclear ribonucleoprotein A3	HNRNPA3			1.54499	6.83127	113.872	3.35218	Q5T750	Skin-specific protein 32	XP32
2.49643	7.19806	146.836	6.32984	Q9NUD5	Zinc finger CCHC domain-containing protein 3	ZCCHC3			4.39443	6.71429	105.003	19.5551	Q14576	ELAV-like protein 3	ELAVL3
5.94937	7.15443	142.462	48.0359	P09234	U1 small nuclear ribonucleoprotein C	SNRPC			2.38096	6.58923	96.2841	5.88809	Q9NUD5	Zinc finger CCHC domain-containing protein 3	ZCCHC3
4.47466	7.14816	141.844	20.4874	Q14576	ELAV-like protein 3	ELAVL3			2.79273	6.57988	95.6625	7.5958	Q15717	ELAV-like protein 1	ELAVL1
2.8908	7.05006	132.52	8.06149	Q15717	ELAV-like protein 1	ELAVL1			3.80933	6.53093	92.4709	13.9047	P43243	Matrin-3	MATR3
3.94328	6.8912	118.702	15.0378	P43243	Matrin-3	MATR3			2.4326	5.95911	62.2116	6.08231	Q9Y6M1	Insulin-like growth factor 2 mRNA-binding protein 2	IGF2BP2
4.26566	6.62511	98.7092	18.1455	P08621	U1 small nuclear ribonucleoprotein 70 kDa	SNRNP70			4.01386	5.8462	57.5283	15.6704	P08621	U1 small nuclear ribonucleoprotein 70 kDa	SNRNP70
2.33981	6.46554	88.3735	5.737	Q9UL18	Protein argonaute-1	AGO1			5.25095	5.78224	55.0335	32.1051	P09234	U1 small nuclear ribonucleoprotein C	SNRPC
2.94841	6.37895	83.2253	8.34692	Q6PKG0	La-related protein 1	LARP1			4.11471	5.74936	53.7933	16.6193	P38159	RNA-binding motif protein, X chromosome;RNA-binding motif protein, X chromosome, N-terminally processed	RBMX
2.6515	6.14499	70.7665	6.96722	P26378	ELAV-like protein 4	ELAVL4			1.6098	5.60619	48.7113	3.5151	Q92900	Regulator of nonsense transcripts 1	UPF1
1.71452	6.14413	70.7243	3.78833	Q92900	Regulator of nonsense transcripts 1	UPF1			3.98202	5.47788	44.5664	15.3818	Q96I24	Far upstream element-binding protein 3	FUBP3
3.31263	6.12592	69.8372	10.3774	O00425	Insulin-like growth factor 2 mRNA-binding protein 3	IGF2BP3			3.15177	5.45177	43.767	9.42996	O00425	Insulin-like growth factor 2 mRNA-binding protein 3	IGF2BP3
2.38207	6.11143	69.1392	5.8922	Q06787	Fragile X mental retardation protein 1	FMR1			2.19883	5.44518	43.5675	5.24315	Q06787	Fragile X mental retardation protein 1	FMR1
3.87772	6.01306	64.582	14.4725	P31942	Heterogeneous nuclear ribonucleoprotein H3	HNRNPH3			2.16484	5.37312	41.4449	5.12933	P14866	Heterogeneous nuclear ribonucleoprotein L	HNRNPL
4.21952	5.99794	63.9085	17.6649	Q96I24	Far upstream element-binding protein 3	FUBP3			4.05711	5.34827	40.7369	16.0706	O14979	Heterogeneous nuclear ribonucleoprotein D-like	HNRNPDL
2.31285	5.95329	61.9611	5.63976	P14866	Heterogeneous nuclear ribonucleoprotein L	HNRNPL			2.26983	5.34309	40.5911	5.4874	Q9NUL3	Double-stranded RNA-binding protein Staufen homolog 2	STAU2
2.79431	5.9197	60.5351	7.60313	Q7L2E3	Putative ATP-dependent RNA helicase DHX30	DHX30			2.30982	5.33035	40.2341	5.62894	Q96DH6	RNA-binding protein Musashi homolog 2	MSI2
2.46676	5.91721	60.4307	6.21373	Q96DH6	RNA-binding protein Musashi homolog 2	MSI2			2.04784	5.30785	39.6116	4.75211	Q9UL18	Protein argonaute-1	AGO1
4.17277	5.90611	59.9677	17.1908	P38159	RNA-binding motif protein, X chromosome;RNA-binding motif protein, X chromosome, N-terminally processed	RBMX			2.61246	5.29913	39.3729	6.80177	Q7L2E3	Putative ATP-dependent RNA helicase DHX30	DHX30
3.98313	5.87512	58.6933	15.3918	O14979	Heterogeneous nuclear ribonucleoprotein D-like	HNRNPDL			3.18666	5.28415	38.9662	9.62834	Q9UKM9	RNA-binding protein Raly	RALY
2.60376	5.87409	58.6512	6.76533	O43347	RNA-binding protein Musashi homolog 1	MSI1			2.14173	5.27822	38.8063	5.05306	O15234	Protein CASC3	CASC3
2.29636	5.82516	56.6953	5.58098	P17844	Probable ATP-dependent RNA helicase DDX5	DDX5			4.34714	5.26889	38.5563	19.0254	Q96SI9	Spermatid perinuclear RNA-binding protein	STRBP
2.20857	5.69419	51.7751	5.27615	Q9NUL3	Double-stranded RNA-binding protein Staufen homolog 2	STAU2			3.55632	5.11146	34.5704	11.9852	Q9NZB2	Constitutive coactivator of PPAR-gamma-like protein 1	FAM120A
2.24927	5.67087	50.945	5.41575	O15234	Protein CASC3	CASC3			3.71646	5.03263	32.732	13.1681	P31942	Heterogeneous nuclear ribonucleoprotein H3	HNRNPH3
3.84015	5.47361	44.4345	14.1579	O43390	Heterogeneous nuclear ribonucleoprotein R	HNRNPR			3.06159	5.0276	32.6181	8.93469	O60506	Heterogeneous nuclear ribonucleoprotein Q	SYNCRIP
4.32943	5.43292	43.1989	18.8307	Q96SI9	Spermatid perinuclear RNA-binding protein	STRBP			3.62452	4.99891	31.9759	12.4759	O43390	Heterogeneous nuclear ribonucleoprotein R	HNRNPR
2.15977	5.40567	42.3905	5.11252	P31943	Heterogeneous nuclear ribonucleoprotein H;Heterogeneous nuclear ribonucleoprotein H, N-terminally processed	HNRNPH1			2.55623	4.98787	31.732	6.5694	Q6PKG0	La-related protein 1	LARP1
3.63461	5.37167	41.4033	12.5502	Q9NZB2	Constitutive coactivator of PPAR-gamma-like protein 1	FAM120A			2.36735	4.97799	31.5156	5.83775	P26378	ELAV-like protein 4	ELAVL4
3.0669	5.34878	40.7515	8.96318	O60506	Heterogeneous nuclear ribonucleoprotein Q	SYNCRIP			2.09935	4.93232	30.5335	4.91545	P17844	Probable ATP-dependent RNA helicase DDX5	DDX5
1.69221	5.32545	40.0977	3.72904	Q92841	Probable ATP-dependent RNA helicase DDX17	DDX17			3.21021	4.77121	27.3072	9.76445	Q16629	Serine/arginine-rich splicing factor 7	SRSF7
5.742	5.28454	38.9766	42.6226	Q12926	ELAV-like protein 2	ELAVL2			5.48039	4.75915	27.0798	36.652	Q12926	ELAV-like protein 2	ELAVL2
3.35942	5.21416	37.121	10.6694	Q16629	Serine/arginine-rich splicing factor 7	SRSF7			2.54394	4.59032	24.0892	6.51956	P51114	Fragile X mental retardation syndrome-related protein 1	FXR1
3.93466	5.18274	36.3213	14.9622	Q13310	Polyadenylate-binding protein 4	PABPC4			1.91315	4.58698	24.0335	4.34409	P31943	Heterogeneous nuclear ribonucleoprotein H;Heterogeneous nuclear ribonucleoprotein H, N-terminally processed	HNRNPH1
2.98062	5.15378	35.5995	8.5105	Q8NCA5	Protein FAM98A	FAM98A			1.37628	4.54345	23.3193	2.94818	P62314	Small nuclear ribonucleoprotein Sm D1	SNRPD1
3.3279	5.14796	35.4559	10.4719	Q9UKM9	RNA-binding protein Raly	RALY			1.47892	4.52527	23.0273	3.19066	Q92841	Probable ATP-dependent RNA helicase DDX17	DDX17
2.65307	5.05612	33.2692	6.97397	P51114	Fragile X mental retardation syndrome-related protein 1	FXR1			3.69308	4.5226	22.9846	12.9887	Q13310	Polyadenylate-binding protein 4	PABPC4
3.24088	4.97586	31.4689	9.94433	A1L020	RNA-binding protein MEX3A	MEX3A			1.78712	4.5216	22.9687	3.98551	Q08188	Protein-glutamine gamma-glutamyltransferase E;Protein-glutamine gamma-glutamyltransferase E 50 kDa catalytic chain;Protein-glutamine gamma-glutamyltransferase E 27 kDa non-catalytic chain	TGM3
6.04305	4.87228	29.2888	50.7014	Q9NZI8	Insulin-like growth factor 2 mRNA-binding protein 1	IGF2BP1			2.02462	4.48864	22.4499	4.67983	O43251;Q9NWB1;A6NFN3	RNA binding protein fox-1 homolog 2;RNA binding protein fox-1 homolog 1;RNA binding protein fox-1 homolog 3	RBFOX2;RBFOX1;RBFOX3
1.46122	4.86229	29.0867	3.14813	P62314	Small nuclear ribonucleoprotein Sm D1	SNRPD1			5.77681	4.47863	22.2947	43.4868	P07910	Heterogeneous nuclear ribonucleoproteins C1/C2	HNRNPC
5.07819	4.83359	28.5139	29.0555	P22626	Heterogeneous nuclear ribonucleoproteins A2/B1	HNRNPA2B1			1.59014	4.41221	21.2915	3.46521	P05089	Arginase-1	ARG1
4.00532	4.80292	27.9141	15.5924	Q9HCJ0	Trinucleotide repeat-containing gene 6C protein	TNRC6C			1.87626	4.39285	21.0077	4.23688	Q5T749	Keratinocyte proline-rich protein	KPRP
2.31214	4.77444	27.3685	5.63724	P09012	U1 small nuclear ribonucleoprotein A	SNRPA			5.07666	4.38026	20.8252	29.0299	P22626	Heterogeneous nuclear ribonucleoproteins A2/B1	HNRNPA2B1
1.74231	4.76283	27.149	3.86304	Q13283	Ras GTPase-activating protein-binding protein 1	G3BP1			3.99234	4.36351	20.5848	15.4748	Q9HCJ0	Trinucleotide repeat-containing gene 6C protein	TNRC6C
2.7538	4.74641	26.8417	7.41773	P23246	Splicing factor, proline- and glutamine-rich	SFPQ			2.04784	4.3302	20.115	4.75211	O43347	RNA-binding protein Musashi homolog 1	MSI1
1.96331	4.73556	26.6408	4.49292	P26599	Polypyrimidine tract-binding protein 1	PTBP1			1.83619	4.31447	19.8969	4.12258	P26599	Polypyrimidine tract-binding protein 1	PTBP1
5.0857	4.60665	24.3635	29.1821	P11940;Q9H361	Polyadenylate-binding protein 1;Polyadenylate-binding protein 3	PABPC1;PABPC3			2.89968	4.3119	19.8614	8.10491	Q1KMD3;H3BQZ7	Heterogeneous nuclear ribonucleoprotein U-like protein 2	HNRNPUL2;HNRNPUL2-BSCL2
6.164	4.6006	24.2615	54.3617	P07910	Heterogeneous nuclear ribonucleoproteins C1/C2	HNRNPC			6.68609	4.27884	19.4115	73.4389	Q9NZI8	Insulin-like growth factor 2 mRNA-binding protein 1	IGF2BP1
2.95861	4.59562	24.1779	8.39841	Q1KMD3;H3BQZ7	Heterogeneous nuclear ribonucleoprotein U-like protein 2	HNRNPUL2;HNRNPUL2-BSCL2			2.57337	4.2427	18.9312	6.63948	P23246	Splicing factor, proline- and glutamine-rich	SFPQ
1.66126	4.52011	22.945	3.64777	P62847	40S ribosomal protein S24	RPS24			2.92082	4.2281	18.7406	8.20909	Q00577	Transcriptional activator protein Pur-alpha	PURA
1.81286	4.37722	20.7814	4.05701	Q86U42	Polyadenylate-binding protein 2	PABPN1			2.97005	4.20425	18.4334	8.45648	A1L020	RNA-binding protein MEX3A	MEX3A
3.73878	4.34671	20.3466	13.3416	Q9Y3Y2	Chromatin target of PRMT1 protein	CHTOP			5.12838	4.19811	18.3551	29.9106	P11940;Q9H361	Polyadenylate-binding protein 1;Polyadenylate-binding protein 3	PABPC1;PABPC3
3.59717	4.27284	19.3309	12.2769	Q8IX01	SURP and G-patch domain-containing protein 2	SUGP2			3.72067	4.17861	18.1086	13.2007	Q9Y3Y2	Chromatin target of PRMT1 protein	CHTOP
1.89139	4.26178	19.1833	4.28063	O43251;Q9NWB1;A6NFN3	RNA binding protein fox-1 homolog 2;RNA binding protein fox-1 homolog 1;RNA binding protein fox-1 homolog 3	RBFOX2;RBFOX1;RBFOX3			2.63317	4.15937	17.8688	6.88909	Q8NCA5	Protein FAM98A	FAM98A
1.40317	4.25304	19.0674	3.01076	Q07955	Serine/arginine-rich splicing factor 1	SRSF1			1.54935	4.12975	17.5056	3.363	P62847	40S ribosomal protein S24	RPS24
2.4996	4.22476	18.6973	6.34232	P51116	Fragile X mental retardation syndrome-related protein 2	FXR2			3.52205	4.10171	17.1687	11.7456	P98179	RNA-binding protein 3	RBM3
1.90788	4.20957	18.5016	4.32865	Q15233	Non-POU domain-containing octamer-binding protein	NONO			3.63545	4.09569	17.0973	12.5564	Q8IX01	SURP and G-patch domain-containing protein 2	SUGP2
3.27869	4.17778	18.0982	10.1704	Q07666	KH domain-containing, RNA-binding, signal transduction-associated protein 1	KHDRBS1			4.09853	3.91321	15.0658	16.4634	P67809	Nuclease-sensitive element-binding protein 1	YBX1
5.83705	4.15045	17.7587	45.024	Q13151	Heterogeneous nuclear ribonucleoprotein A0	HNRNPA0			5.78554	3.90626	14.9935	43.7064	Q13151	Heterogeneous nuclear ribonucleoprotein A0	HNRNPA0
3.94389	4.14848	17.7344	15.0431	Q9UN86	Ras GTPase-activating protein-binding protein 2	G3BP2			4.06038	3.87788	14.7013	16.1013	Q9Y2W1	Thyroid hormone receptor-associated protein 3	THRAP3
1.6	4.1469	17.715	3.49018	Q8WWM7	Ataxin-2-like protein	ATXN2L			1.63382	3.8738	14.6599	3.57666	Q86U42	Polyadenylate-binding protein 2	PABPN1
5.01684	4.11725	17.3546	28.0434	P09651;Q32P51	Heterogeneous nuclear ribonucleoprotein A1;Heterogeneous nuclear ribonucleoprotein A1, N-terminally processed;Heterogeneous nuclear ribonucleoprotein A1-like 2	HNRNPA1;HNRNPA1L2			4.57755	3.85885	14.5088	21.7471	P61326;Q96A72	Protein mago nashi homolog;Protein mago nashi homolog 2	MAGOH;MAGOHB
1.75071	4.1042	17.1984	3.8858	Q13148	TAR DNA-binding protein 43	TARDBP			1.65547	3.84061	14.3265	3.6327	Q96QA5	Gasdermin-A	GSDMA
2.71841	4.05585	16.6315	7.25906	Q14444	Caprin-1	CAPRIN1			3.66581	3.83516	14.2724	12.7823	P48431	Transcription factor SOX-2	SOX2
4.16724	4.03783	16.425	17.1356	P67809	Nuclease-sensitive element-binding protein 1	YBX1			3.85452	3.79573	13.8876	14.2774	Q08211	ATP-dependent RNA helicase A	DHX9
4.80103	4.01198	16.1334	24.7524	Q9UKV8	Protein argonaute-2	AGO2			5.64879	3.79572	13.8875	40.3918	P09651;Q32P51	Heterogeneous nuclear ribonucleoprotein A1;Heterogeneous nuclear ribonucleoprotein A1, N-terminally processed;Heterogeneous nuclear ribonucleoprotein A1-like 2	HNRNPA1;HNRNPA1L2
4.0512	3.99874	15.986	16.0154	Q9Y2W1	Thyroid hormone receptor-associated protein 3	THRAP3			1.95328	3.79514	13.882	4.46284	P09012	U1 small nuclear ribonucleoprotein A	SNRPA
2.07137	3.96778	15.6466	4.82622	Q8ND56	Protein LSM14 homolog A	LSM14A			1.79522	3.78994	13.832	4.00791	Q15233	Non-POU domain-containing octamer-binding protein	NONO
3.73025	3.96474	15.6137	13.2751	Q08211	ATP-dependent RNA helicase A	DHX9			2.11834	3.78726	13.8063	4.97677	P22531;P35325;Q96RM1;P35326;P22532;Q9BYE4	Small proline-rich protein 2E;Small proline-rich protein 2B;Small proline-rich protein 2F;Small proline-rich protein 2A;Small proline-rich protein 2D;Small proline-rich protein 2G	SPRR2E;SPRR2B;SPRR2F;SPRR2A;SPRR2D;SPRR2G
2.93168	3.95327	15.4901	8.26309	Q14671	Pumilio homolog 1	PUM1			4.90129	3.78676	13.8015	26.2308	Q9UKV8	Protein argonaute-2	AGO2
2.24285	3.91339	15.0678	5.39354	Q92879	CUGBP Elav-like family member 1	CELF1			2.94038	3.63555	12.4282	8.30658	Q14671	Pumilio homolog 1	PUM1
2.06641	3.90953	15.0274	4.81052	Q9BRP8	Partner of Y14 and mago	WIBG			1.56593	3.60038	12.1289	3.40433	Q13148	TAR DNA-binding protein 43	TARDBP
4.74587	3.87763	14.6988	23.9745	P61326;Q96A72	Protein mago nashi homolog;Protein mago nashi homolog 2	MAGOH;MAGOHB			1.90525	3.53417	11.5849	4.32095	Q8ND56	Protein LSM14 homolog A	LSM14A
2.19019	3.86525	14.5732	5.21403	Q9H2U1	ATP-dependent RNA helicase DHX36	DHX36			2.35514	3.49894	11.3054	5.7929	Q9H307	Pinin	PNN
3.676	3.83114	14.2327	12.8591	P14678;P63162	Small nuclear ribonucleoprotein-associated proteins B and B;Small nuclear ribonucleoprotein-associated protein N	SNRPB;SNRPN			1.42769	3.43508	10.8159	3.06838	P38919	Eukaryotic initiation factor 4A-III;Eukaryotic initiation factor 4A-III, N-terminally processed	EIF4A3
3.38866	3.82573	14.1794	10.8557	P48431	Transcription factor SOX-2	SOX2			4.29653	3.43443	10.811	18.474	Q09161	Nuclear cap-binding protein subunit 1	NCBP1
4.1314	3.76864	13.6293	16.7817	Q13242	Serine/arginine-rich splicing factor 9	SRSF9			2.16919	3.38517	10.4481	5.14378	P51116	Fragile X mental retardation syndrome-related protein 2	FXR2
4.86931	3.72137	13.19	25.7499	Q92615	La-related protein 4B	LARP4B			2.44537	3.34144	10.1362	6.13118	Q07666	KH domain-containing, RNA-binding, signal transduction-associated protein 1	KHDRBS1
2.77851	3.68119	12.8277	7.53032	Q00577	Transcriptional activator protein Pur-alpha	PURA			2.11877	3.29801	9.83557	4.97815	Q92879	CUGBP Elav-like family member 1	CELF1
1.4089	3.63918	12.4596	3.02418	Q9H074	Polyadenylate-binding protein-interacting protein 1	PAIP1			3.60639	3.25333	9.53563	12.3437	Q9UN86	Ras GTPase-activating protein-binding protein 2	G3BP2
1.51945	3.61839	12.2813	3.28922	P48634	Protein PRRC2A	PRRC2A			3.81923	3.2141	9.27984	13.9856	Q13242	Serine/arginine-rich splicing factor 9	SRSF9
3.64637	3.60761	12.1899	12.6372	Q15424	Scaffold attachment factor B1	SAFB			1.3659	3.19973	9.18785	2.9242	P48634	Protein PRRC2A	PRRC2A
3.62944	3.58838	12.0285	12.5121	Q09161	Nuclear cap-binding protein subunit 1	NCBP1			4.73607	3.19203	9.13894	23.8389	Q92615	La-related protein 4B	LARP4B
1.34504	3.5883	12.0278	2.87628	P62891;Q59GN2	60S ribosomal protein L39;Putative 60S ribosomal protein L39-like 5	RPL39;RPL39P5			3.7134	3.1685	8.99112	13.1445	P14678;P63162	Small nuclear ribonucleoprotein-associated proteins B and B;Small nuclear ribonucleoprotein-associated protein N	SNRPB;SNRPN
2.43768	3.55716	11.771	6.10171	Q9Y520	Protein PRRC2C	PRRC2C			1.98857	3.15936	8.9343	4.56923	Q9BX40	Protein LSM14 homolog B	LSM14B
3.71756	3.54514	11.6733	13.1766	P62318	Small nuclear ribonucleoprotein Sm D3	SNRPD3			2.29098	3.14952	8.87359	5.56189	Q9H2U1	ATP-dependent RNA helicase DHX36	DHX36
3.47627	3.53439	11.5866	11.4327	P17026	Zinc finger protein 22	ZNF22			1.81008	3.13199	8.76645	4.04926	Q96KR1	Zinc finger RNA-binding protein	ZFR
1.56137	3.52999	11.5513	3.39295	Q9UKA9	Polypyrimidine tract-binding protein 2	PTBP2			3.69589	3.10221	8.58736	13.0101	Q15424	Scaffold attachment factor B1	SAFB
1.4469	3.50349	11.3411	3.11395	P38919	Eukaryotic initiation factor 4A-III;Eukaryotic initiation factor 4A-III, N-terminally processed	EIF4A3			1.3791	3.08617	8.49237	2.9547	Q9UKA9	Polypyrimidine tract-binding protein 2	PTBP2
2.81078	3.50126	11.3236	7.67966	Q99700	Ataxin-2	ATXN2			2.98498	3.08296	8.47353	8.53283	P17026	Zinc finger protein 22	ZNF22
2.30423	3.4489	10.92	5.60897	Q9H307	Pinin	PNN			3.151	3.07532	8.42875	9.42566	Q9NX05	Constitutive coactivator of PPAR-gamma-like protein 2	FAM120C
1.92414	3.378	10.3963	4.37636	Q9NYF8	Bcl-2-associated transcription factor 1	BCLAF1			1.659	3.0673	8.38204	3.64188	Q9BRP8	Partner of Y14 and mago	WIBG
2.92917	3.35867	10.2579	8.2506	P08579	U2 small nuclear ribonucleoprotein B	SNRPB2			2.21858	3.04663	8.26279	5.31021	Q9Y520	Protein PRRC2C	PRRC2C
1.31149	3.33573	10.0961	2.80003	P84090	Enhancer of rudimentary homolog	ERH			4.53193	3.04216	8.23725	21.1794	Q00839	Heterogeneous nuclear ribonucleoprotein U	HNRNPU
2.11307	3.32392	10.0138	4.95969	Q9BX40	Protein LSM14 homolog B	LSM14B			3.35323	3.04053	8.22796	10.6303	P62995	Transformer-2 protein homolog beta	TRA2B
1.94387	3.31984	9.9855	4.43481	O00571	ATP-dependent RNA helicase DDX3X	DDX3X			1.86987	3.013	8.07241	4.21851	Q9NYF8	Bcl-2-associated transcription factor 1	BCLAF1
4.07818	3.3044	9.87924	16.2693	Q3MHD2	Protein LSM12 homolog	LSM12			2.8322	2.95401	7.74899	7.78026	Q99700	Ataxin-2	ATXN2
2.51431	3.26718	9.62759	6.40068	Q01081	Splicing factor U2AF 35 kDa subunit	U2AF1			4.89743	2.89344	7.43041	26.1723	Q12906	Interleukin enhancer-binding factor 3	ILF3
3.35124	3.2463	9.48926	10.6178	P62995	Transformer-2 protein homolog beta	TRA2B			1.39303	2.85544	7.23724	2.98707	Q9H1E1	Ribonuclease 7	RNASE7
4.31265	3.24093	9.45401	18.6479	Q14011	Cold-inducible RNA-binding protein	CIRBP			2.39861	2.84393	7.17975	5.95388	Q14444	Caprin-1	CAPRIN1
5.39561	3.19951	9.18647	34.9017	Q9Y5V3	Melanoma-associated antigen D1	MAGED1			2.84165	2.83416	7.13126	7.82499	P22087	rRNA 2-O-methyltransferase fibrillarin	FBL
4.68794	3.15679	8.91846	23.1837	Q12906	Interleukin enhancer-binding factor 3	ILF3			2.21652	2.83259	7.12354	5.3032	Q01081	Splicing factor U2AF 35 kDa subunit	U2AF1
4.61464	3.12054	8.69716	22.2197	Q00839	Heterogeneous nuclear ribonucleoprotein U	HNRNPU			1.76302	2.77796	6.85882	3.91932	Q6UWP8	Suprabasin	SBSN
1.50378	3.12043	8.69646	3.2509	Q13247	Serine/arginine-rich splicing factor 6	SRSF6			3.99021	2.7496	6.72529	15.4555	Q12905	Interleukin enhancer-binding factor 2	ILF2
2.18368	3.08149	8.46489	5.19219	Q6FI13;Q16777	Histone H2A type 2-A;Histone H2A type 2-C	HIST2H2AA3;HIST2H2AC			2.94355	2.67801	6.39971	8.32251	P26196	Probable ATP-dependent RNA helicase DDX6	DDX6
3.42967	3.05343	8.30184	11.1222	Q99729	Heterogeneous nuclear ribonucleoprotein A/B	HNRNPAB			2.78344	2.66626	6.34784	7.55297	Q96QR8	Transcriptional activator protein Pur-beta	PURB
3.57158	3.04991	8.28161	12.0934	Q14103	Heterogeneous nuclear ribonucleoprotein D0	HNRNPD			2.78408	2.66516	6.343	7.55589	Q96PU8	Protein quaking	QKI
3.61485	3.02595	8.1452	12.4052	Q12905	Interleukin enhancer-binding factor 2	ILF2			1.78838	2.64818	6.26878	3.98899	Q9UPQ9	Trinucleotide repeat-containing gene 6B protein	TNRC6B
3.05981	3.02478	8.13862	8.92515	P26196	Probable ATP-dependent RNA helicase DDX6	DDX6			1.8209	2.55125	5.86142	4.07953	Q6DD87	Zinc finger protein 787	ZNF787
3.46981	3.02369	8.13246	11.3891	Q9NX05	Constitutive coactivator of PPAR-gamma-like protein 2	FAM120C			3.21765	2.54468	5.83477	9.8078	Q16637	Survival motor neuron protein	SMN1
1.95767	2.9776	7.87674	4.476	Q9UPQ9	Trinucleotide repeat-containing gene 6B protein	TNRC6B			2.73797	2.45028	5.46522	7.34639	P62318	Small nuclear ribonucleoprotein Sm D3	SNRPD3
1.915	2.95615	7.76052	4.3495	Q14694	Ubiquitin carboxyl-terminal hydrolase 10	USP10			2.43709	2.43367	5.40266	6.09947	Q9UL40	Zinc finger protein 346	ZNF346
3.09525	2.95542	7.75659	9.11669	Q7Z417	Nuclear fragile X mental retardation-interacting protein 2	NUFIP2			1.84049	2.41326	5.32675	4.13475	Q96MX3	Zinc finger protein 48	ZNF48
2.69396	2.92718	7.60621	7.1512	P21741	Midkine	MDK			3.18927	2.4024	5.28682	9.64336	Q3MHD2	Protein LSM12 homolog	LSM12
3.21104	2.91704	7.55294	9.76929	Q96PU8	Protein quaking	QKI			2.08038	2.39543	5.26133	4.85483	Q9NY12	H/ACA ribonucleoprotein complex subunit 1	GAR1
2.69838	2.91077	7.52019	7.17057	P22087	rRNA 2-O-methyltransferase fibrillarin	FBL			5.42492	2.36382	5.14731	35.4971	P61247	40S ribosomal protein S3a	RPS3A
1.96285	2.90897	7.51082	4.49153	Q96DI7	U5 small nuclear ribonucleoprotein 40 kDa protein	SNRNP40			3.32828	2.35161	5.10393	10.4742	Q14103	Heterogeneous nuclear ribonucleoprotein D0	HNRNPD
3.0108	2.9038	7.48395	8.66639	Q96QR8	Transcriptional activator protein Pur-beta	PURB			4.33212	2.34912	5.09514	18.8601	P62316	Small nuclear ribonucleoprotein Sm D2	SNRPD2
4.64964	2.88975	7.4114	22.6748	P61247	40S ribosomal protein S3a	RPS3A			1.52866	2.30115	4.92852	3.31185	Q96HS1	Serine/threonine-protein phosphatase PGAM5, mitochondrial	PGAM5
1.68466	2.87641	7.34319	3.70913	Q96KR1	Zinc finger RNA-binding protein	ZFR			3.09262	2.28484	4.87311	9.1023	Q99729	Heterogeneous nuclear ribonucleoprotein A/B	HNRNPAB
1.97793	2.78511	6.89292	4.53697	Q96MX3	Zinc finger protein 48	ZNF48			1.71431	2.25719	4.7806	3.78779	P11387	DNA topoisomerase 1	TOP1
3.76302	2.78496	6.89217	13.5326	P46783	40S ribosomal protein S10	RPS10			3.81075	2.23491	4.70732	13.9163	O95793	Double-stranded RNA-binding protein Staufen homolog 1	STAU1
3.46115	2.76573	6.80091	11.331	Q9H7E2	Tudor domain-containing protein 3	TDRD3			4.37038	2.21438	4.64082	19.2839	Q86V81	THO complex subunit 4	ALYREF
1.68042	2.76278	6.78702	3.69797	Q9BXP5	Serrate RNA effector molecule homolog	SRRT			3.2155	2.16982	4.49967	9.79528	Q14011	Cold-inducible RNA-binding protein	CIRBP
3.59269	2.76241	6.78528	12.2445	P84103	Serine/arginine-rich splicing factor 3	SRSF3			2.89426	2.16875	4.49635	8.07841	Q9H7E2	Tudor domain-containing protein 3	TDRD3
2.27143	2.73533	6.65912	5.49302	Q9NY12	H/ACA ribonucleoprotein complex subunit 1	GAR1			2.67826	2.15927	4.46688	7.08267	P62273	40S ribosomal protein S29	RPS29
4.87228	2.73196	6.64356	25.7943	P62316	Small nuclear ribonucleoprotein Sm D2	SNRPD2			2.5555	2.154	4.4506	6.56644	O95319	CUGBP Elav-like family member 2	CELF2
3.20891	2.71152	6.55011	9.75685	Q16637	Survival motor neuron protein	SMN1			1.92257	2.11441	4.33012	4.37174	O95631	Netrin-1	NTN1
2.68591	2.69767	6.48754	7.11601	Q9UL40	Zinc finger protein 346	ZNF346			2.07119	2.08675	4.24789	4.82563	Q14498	RNA-binding protein 39	RBM39
3.00393	2.68871	6.44739	8.63069	P46782	40S ribosomal protein S5;40S ribosomal protein S5, N-terminally processed	RPS5			2.41157	2.07949	4.22657	6.0026	Q7Z739	YTH domain-containing family protein 3	YTHDF3
1.90105	2.67854	6.40208	4.30871	Q6DD87	Zinc finger protein 787	ZNF787			4.77479	2.07328	4.20842	24.3793	P52272	Heterogeneous nuclear ribonucleoprotein M	HNRNPM
2.78379	2.6526	6.288	7.55456	Q7Z739	YTH domain-containing family protein 3	YTHDF3			2.8905	2.02954	4.08274	8.06006	O75494	Serine/arginine-rich splicing factor 10	SRSF10
6.4301	2.61653	6.13274	63.3699	P25398	40S ribosomal protein S12	RPS12			3.48048	2.02354	4.06579	11.4611	P23396	40S ribosomal protein S3	RPS3
4.49389	2.6149	6.12579	20.7172	Q86V81	THO complex subunit 4	ALYREF			2.07058	2.01702	4.04747	4.82372	P55265	Double-stranded RNA-specific adenosine deaminase	ADAR
2.93522	2.60574	6.08703	8.28077	O95319	CUGBP Elav-like family member 2	CELF2			3.69882	2.00571	4.01587	13.0325	P84103	Serine/arginine-rich splicing factor 3	SRSF3
2.20414	2.59133	6.02653	5.26113	P05109	Protein S100-A8;Protein S100-A8, N-terminally processed	S100A8			2.2611	1.97212	3.92345	5.45689	P62263	40S ribosomal protein S14	RPS14
2.78497	2.55976	5.8961	7.55999	P62263	40S ribosomal protein S14	RPS14			2.88978	1.93453	3.82254	8.05652	P08708	40S ribosomal protein S17	RPS17
3.88347	2.53699	5.80377	14.5212	P62249	40S ribosomal protein S16	RPS16			1.93752	1.92841	3.80636	4.41592	Q9H4W6;Q9UH73;Q9HAK2	Transcription factor COE3;Transcription factor COE1;Transcription factor COE2	EBF3;EBF1;EBF2
2.27705	2.53118	5.78044	5.51274	Q9H4W6;Q9UH73;Q9HAK2	Transcription factor COE3;Transcription factor COE1;Transcription factor COE2	EBF3;EBF1;EBF2			1.36951	1.92189	3.78918	2.93253	O75643	U5 small nuclear ribonucleoprotein 200 kDa helicase	SNRNP200
3.53623	2.52037	5.73728	11.8442	O95793	Double-stranded RNA-binding protein Staufen homolog 1	STAU1			3.20915	1.89399	3.71662	9.75824	P46782	40S ribosomal protein S5;40S ribosomal protein S5, N-terminally processed	RPS5
1.47269	2.50765	5.68691	3.17564	P62987	Ubiquitin-60S ribosomal protein L40;Ubiquitin;60S ribosomal protein L40	UBA52			3.0071	1.89272	3.71335	8.64714	P62280	40S ribosomal protein S11	RPS11
3.75331	2.49863	5.65148	13.4558	P23396	40S ribosomal protein S3	RPS3			5.42596	1.86983	3.65491	35.5184	P62249	40S ribosomal protein S16	RPS16
3.43506	2.49121	5.62249	11.1578	P08708	40S ribosomal protein S17	RPS17			1.31091	1.8659	3.64496	2.79873	Q14694	Ubiquitin carboxyl-terminal hydrolase 10	USP10
4.77632	2.49046	5.61958	24.4009	P52272	Heterogeneous nuclear ribonucleoprotein M	HNRNPM			4.08023	1.86522	3.64323	16.2887	P39019	40S ribosomal protein S19	RPS19
2.28431	2.47892	5.57482	5.53832	Q14498	RNA-binding protein 39	RBM39			3.30055	1.85244	3.61111	10.3033	P62269	40S ribosomal protein S18	RPS18
4.62494	2.46541	5.52285	22.3527	P39019	40S ribosomal protein S19	RPS19			2.8258	1.84864	3.6016	7.75008	Q5SSJ5	Heterochromatin protein 1-binding protein 3	HP1BP3
3.23978	2.42399	5.36653	9.93786	O75494	Serine/arginine-rich splicing factor 10	SRSF10			1.99351	1.84235	3.58593	4.5843	Q6P2Q9	Pre-mRNA-processing-splicing factor 8	PRPF8
2.78744	2.40476	5.29547	7.57137	Q71RC2	La-related protein 4	LARP4			1.98453	1.80512	3.49458	4.55697	Q9Y5A9	YTH domain-containing family protein 2	YTHDF2
1.41057	2.39342	5.25401	3.02808	Q96HS1	Serine/threonine-protein phosphatase PGAM5, mitochondrial	PGAM5			5.67423	1.78152	3.43788	40.9887	P15880	40S ribosomal protein S2	RPS2
1.5862	2.39064	5.24391	3.45524	P52298	Nuclear cap-binding protein subunit 2	NCBP2			1.7432	1.77772	3.42884	3.86543	P52298	Nuclear cap-binding protein subunit 2	NCBP2
1.96177	2.36777	5.16144	4.48828	P55265	Double-stranded RNA-specific adenosine deaminase	ADAR			2.75486	1.77076	3.41234	7.42252	P05109	Protein S100-A8;Protein S100-A8, N-terminally processed	S100A8
3.3948	2.33994	5.06281	10.8953	P62269	40S ribosomal protein S18	RPS18			2.01412	1.76099	3.3893	4.64741	Q7Z7K6	Centromere protein V	CENPV
3.18248	2.32146	4.99838	9.60438	P62273	40S ribosomal protein S29	RPS29			2.68453	1.7493	3.36196	7.10999	P46783	40S ribosomal protein S10	RPS10
1.61821	2.27962	4.85551	3.53657	P11387	DNA topoisomerase 1	TOP1			4.69949	1.73145	3.32061	23.3392	P25398	40S ribosomal protein S12	RPS12
3.71255	2.24823	4.75098	13.138	P62857	40S ribosomal protein S28	RPS28			1.89747	1.72787	3.31238	4.29828	Q92522	Histone H1x	H1FX
3.84398	2.2277	4.68386	14.1896	P60866	40S ribosomal protein S20	RPS20			1.75151	1.70109	3.25146	3.88798	O14893	Gem-associated protein 2	GEMIN2
1.49302	2.17451	4.51432	3.22476	O75643	U5 small nuclear ribonucleoprotein 200 kDa helicase	SNRNP200			4.24589	1.69868	3.24604	17.938	P62277	40S ribosomal protein S13	RPS13
1.88276	2.17008	4.50049	4.25563	Q9Y3I0	tRNA-splicing ligase RtcB homolog	RTCB			2.79666	1.69639	3.2409	7.61398	O43823	A-kinase anchor protein 8	AKAP8
2.22697	2.15079	4.44069	5.3389	Q9Y5A9	YTH domain-containing family protein 2	YTHDF2			2.69103	1.66182	3.16416	7.13835	P62851	40S ribosomal protein S25	RPS25
4.34783	2.14288	4.41641	19.033	P15880	40S ribosomal protein S2	RPS2			4.47841	1.57307	2.97537	20.532	P60866	40S ribosomal protein S20	RPS20
2.84394	2.14273	4.41598	7.83589	P62851	40S ribosomal protein S25	RPS25			1.88528	1.55539	2.93914	4.26293	P62244	40S ribosomal protein S15a	RPS15A
3.19087	2.1048	4.30138	9.65253	P62280	40S ribosomal protein S11	RPS11			1.3138	1.51445	2.85691	2.80524	Q9BY77	Polymerase delta-interacting protein 3	POLDIP3
1.5377	2.10236	4.29412	3.33414	Q6UWP8	Suprabasin	SBSN			1.55856	1.49977	2.82797	3.38592	Q9Y3I0	tRNA-splicing ligase RtcB homolog	RTCB
1.46438	2.05094	4.14375	3.1557	Q9H9Z2	Protein lin-28 homolog A	LIN28A			2.08584	1.48961	2.80812	4.87223	Q92499	ATP-dependent RNA helicase DDX1	DDX1
2.3602	2.04724	4.13315	5.81146	Q92499	ATP-dependent RNA helicase DDX1	DDX1			1.73368	1.48361	2.79648	3.83973	Q9H9G7	Protein argonaute-3	AGO3
2.27447	2.01999	4.05581	5.50367	Q92522	Histone H1x	H1FX			4.26206	1.47057	2.77131	18.1075	P62701	40S ribosomal protein S4, X isoform	RPS4X
2.61058	1.99629	3.98971	6.79388	P62244	40S ribosomal protein S15a	RPS15A			1.78462	1.45673	2.74485	3.97861	P61978	Heterogeneous nuclear ribonucleoprotein K	HNRNPK
1.34901	1.98889	3.96932	2.88539	Q8WXF1	Paraspeckle component 1	PSPC1			2.0154	1.43654	2.7067	4.65135	P62899	60S ribosomal protein L31	RPL31
1.78311	1.96764	3.91127	3.97445	Q99459	Cell division cycle 5-like protein	CDC5L			2.61793	1.38611	2.61373	6.82474	O75569	Interferon-inducible double-stranded RNA-dependent protein kinase activator A	PRKRA
1.9211	1.9647	3.90332	4.36744	O14893	Gem-associated protein 2	GEMIN2			3.57527	1.3581	2.56347	12.1196	P62753	40S ribosomal protein S6	RPS6
2.74128	1.96017	3.89107	7.36123	Q9Y224	UPF0568 protein C14orf166	C14orf166			3.61915	1.34488	2.5401	12.4366	P46781	40S ribosomal protein S9	RPS9
2.22686	1.94181	3.84188	5.33853	O00422	Histone deacetylase complex subunit SAP18	SAP18			2.91792	1.30775	2.47556	8.19474	Q8N163	Cell cycle and apoptosis regulator protein 2	CCAR2
2.04008	1.93079	3.81264	4.72788	Q6P2Q9	Pre-mRNA-processing-splicing factor 8	PRPF8			2.18762	1.30715	2.47453	5.20541	Q9Y224	UPF0568 protein C14orf166	C14orf166
1.92386	1.86986	3.65498	4.37556	Q9H9G7	Protein argonaute-3	AGO3			3.01901	1.30061	2.46333	8.70926	P61254;J3QQQ9	60S ribosomal protein L26	RPL26
3.46395	1.86604	3.6453	11.3498	P62277	40S ribosomal protein S13	RPS13			2.40688	1.26724	2.40701	5.98492	P62266	40S ribosomal protein S23	RPS23
2.8684	1.86362	3.6392	7.95293	P22090	40S ribosomal protein S4, Y isoform 1	RPS4Y1			2.27907	1.24674	2.37305	5.51982	P22090	40S ribosomal protein S4, Y isoform 1	RPS4Y1
2.45721	1.84573	3.59434	6.17677	O43823	A-kinase anchor protein 8	AKAP8			2.05505	1.23023	2.34604	4.77475	Q9P2Y4	Zinc finger protein 219	ZNF219
1.58197	1.80781	3.50111	3.44459	Q9BY77	Polymerase delta-interacting protein 3	POLDIP3			2.66735	1.22961	2.34504	7.03542	P62857	40S ribosomal protein S28	RPS28
3.83871	1.76631	3.40183	14.146	P62753	40S ribosomal protein S6	RPS6			1.38007	1.19758	2.29355	2.95696	P51513	RNA-binding protein Nova-1	NOVA1
2.39656	1.75321	3.37107	5.94622	P62899	60S ribosomal protein L31	RPL31			2.91131	1.18146	2.26806	8.16208	P62750	60S ribosomal protein L23a	RPL23A
2.48302	1.7309	3.31934	6.27711	O75569	Interferon-inducible double-stranded RNA-dependent protein kinase activator A	PRKRA			1.83372	1.13846	2.20145	4.1156	P83881;H7BZ11	60S ribosomal protein L36a	RPL36A;RPL36A-HNRNPH2
1.37253	1.7272	3.31085	2.93951	Q00059	Transcription factor A, mitochondrial	TFAM			2.58989	1.11878	2.17164	6.70767	P62081	40S ribosomal protein S7	RPS7
3.18461	1.71219	3.27657	9.6166	P62701	40S ribosomal protein S4, X isoform	RPS4X			1.78252	1.08194	2.11688	3.97281	Q969Q0	60S ribosomal protein L36a-like	RPL36AL
2.89573	1.70849	3.26818	8.08555	Q5SSJ5	Heterochromatin protein 1-binding protein 3	HP1BP3			2.6369	1.04914	2.0693	6.90496	P46776	60S ribosomal protein L27a	RPL27A
1.48716	1.69148	3.22988	3.21055	Q9NRA8	Eukaryotic translation initiation factor 4E transporter	EIF4ENIF1			1.99096	0.943244	1.92285	4.57652	P42766	60S ribosomal protein L35	RPL35
1.90048	1.65227	3.14329	4.30705	P61978	Heterogeneous nuclear ribonucleoprotein K	HNRNPK			1.86496	0.889022	1.85192	4.20443	P37108	Signal recognition particle 14 kDa protein	SRP14
3.35336	1.65109	3.14072	10.6312	P61254;J3QQQ9	60S ribosomal protein L26	RPL26			3.926	0.77081	1.70623	14.8868	P62241	40S ribosomal protein S8	RPS8
2.60973	1.64673	3.13123	6.79033	P46781	40S ribosomal protein S9	RPS9			1.50337	0.635141	1.55309	3.2499	Q15029	116 kDa U5 small nuclear ribonucleoprotein component	EFTUD2
2.6422	1.61182	3.05638	6.92749	P62081	40S ribosomal protein S7	RPS7			3.69765	0.559415	1.47367	13.0235	Q01130;Q9BRL6	Serine/arginine-rich splicing factor 2;Serine/arginine-rich splicing factor 8	SRSF2;SRSF8
1.9133	1.60864	3.04964	4.34452	Q7Z7K6	Centromere protein V	CENPV			1.35405	0.539696	1.45367	2.89694	Q9UMS4	Pre-mRNA-processing factor 19	PRPF19
3.07251	1.5978	3.02682	8.99336	P62750	60S ribosomal protein L23a	RPL23A			1.43191	0.532888	1.44682	3.07837	Q9UQ35	Serine/arginine repetitive matrix protein 2	SRRM2
1.77344	1.59696	3.02505	3.94783	P51513	RNA-binding protein Nova-1	NOVA1			1.36121	0.503524	1.41767	2.9134	P83731	60S ribosomal protein L24	RPL24
2.96775	1.55954	2.9476	8.44477	P46776	60S ribosomal protein L27a	RPL27A			1.52715	0.491765	1.40616	3.30812	P09661	U2 small nuclear ribonucleoprotein A	SNRPA1
1.86332	1.55184	2.9319	4.19975	Q96QD9	UAP56-interacting factor	FYTTD1			1.80745	0.421333	1.33916	4.0419	P18124	60S ribosomal protein L7	RPL7
2.05065	1.53976	2.90746	4.76093	P62266	40S ribosomal protein S23	RPS23			1.6217	0.310064	1.23976	3.5455	P50914	60S ribosomal protein L14	RPL14
1.96117	1.50864	2.84542	4.48647	P42766	60S ribosomal protein L35	RPL35			1.6403	0.294927	1.22682	3.59338	P18621	60S ribosomal protein L17	RPL17
1.69292	1.47418	2.77826	3.73091	P35268	60S ribosomal protein L22	RPL22
2.86422	1.42055	2.67688	7.93282	Q8N163	Cell cycle and apoptosis regulator protein 2	CCAR2
1.31872	1.4129	2.66272	2.81639	Q15366	Poly(rC)-binding protein 2	PCBP2
1.76421	1.35384	2.55592	3.92256	P83881;H7BZ11	60S ribosomal protein L36a	RPL36A;RPL36A-HNRNPH2
1.77984	1.32001	2.49668	3.96544	Q6ZVX7	F-box only protein 50	NCCRP1
1.94129	1.29362	2.45142	4.42713	Q9H0D6	5-3 exoribonuclease 2	XRN2
2.05461	1.28413	2.43535	4.77334	Q13243	Serine/arginine-rich splicing factor 5	SRSF5
1.78368	1.23815	2.35896	3.97601	Q969Q0	60S ribosomal protein L36a-like	RPL36AL
3.28098	1.1688	2.24824	10.1843	P62241	40S ribosomal protein S8	RPS8
1.34621	1.16086	2.23591	2.87896	P27635	60S ribosomal protein L10	RPL10
1.88209	1.1331	2.19329	4.25371	Q6P158	Putative ATP-dependent RNA helicase DHX57	DHX57
1.88148	1.05714	2.08081	4.25193	Q01844	RNA-binding protein EWS	EWSR1
2.32309	1.03732	2.05241	5.67656	P37108	Signal recognition particle 14 kDa protein	SRP14
2.43216	1.00154	2.00213	6.08064	P18621	60S ribosomal protein L17	RPL17
1.87441	0.952681	1.93547	4.23157	P09661	U2 small nuclear ribonucleoprotein A	SNRPA1
3.13057	0.918491	1.89014	9.31131	P83731	60S ribosomal protein L24	RPL24
2.08309	0.896498	1.86154	4.86344	Q15029	116 kDa U5 small nuclear ribonucleoprotein component	EFTUD2
1.57369	0.822669	1.76867	3.42378	Q93077;Q7L7L0;P04908;P0C0S8;Q9BTM1;Q99878;Q96KK5;P20671;P16104;Q96QV6	Histone H2A type 1-C;Histone H2A type 3;Histone H2A type 1-B/E;Histone H2A type 1;Histone H2A.J;Histone H2A type 1-J;Histone H2A type 1-H;Histone H2A type 1-D;Histone H2AX;Histone H2A type 1-A	HIST1H2AC;HIST3H2A;HIST1H2AB;HIST1H2AG;H2AFJ;HIST1H2AJ;HIST1H2AH;HIST1H2AD;H2AFX;HIST1H2AA
2.13134	0.783193	1.72094	5.01906	Q9UMS4	Pre-mRNA-processing factor 19	PRPF19
1.86776	0.75257	1.68479	4.21247	Q9UQ35	Serine/arginine repetitive matrix protein 2	SRRM2
1.82161	0.750085	1.68189	4.08152	Q13435	Splicing factor 3B subunit 2	SF3B2
1.87262	0.711426	1.63742	4.22642	P19338	Nucleolin	NCL
1.37486	0.647581	1.56654	2.94489	P32969	60S ribosomal protein L9	RPL9
2.57711	0.596704	1.51226	6.65488	Q01130;Q9BRL6	Serine/arginine-rich splicing factor 2;Serine/arginine-rich splicing factor 8	SRSF2;SRSF8
