# Supplementary material for: FUS pathology in ALS is linked to alterations in multiple ALS-associated proteins and rescued by drugs stimulating autophagy
Source: Acta Neuropathol. 2019 Apr 1;138(1):67–84. doi: 10.1007/s00401-019-01998-x (PMC6570784; doi:10.1007/s00401-019-01998-x)
Supplement: Supplementary file 4 — Online Resource 4: Supplementary Table 2. GO biological process terms enriched in the list of common interactors between LL WT and P525L FUS protein. The list was generated using FIDEA. GO terms are ranked in a descending order according to their significance. p-values were adjusted using the Benjamini–Hochberg method. (XLSX 53 kb) [file 401_2019_1998_MOESM4_ESM.xlsx]

## Sheet: Sheet1
ID_CATEGORY	NAME_CATEGORY	ADJUSTED_PVALUE	NON_CORR_PVALUE	FOLD_ENRICHMENT	#GENES	#GENES	GENES
GO:0016071	mRNA metabolic process	1.37e-94	3.9e-98	14.17	102	SNRPA1,HNRNPA3,EIF4A3,HNRNPL,RPL26,ELAVL1,RPS10,RPS20,RBMX,QKI,U2AF1,CELF1,RPS8,RPS14,RPS4X,SUGP2,RPL27A,RPS28,RPS5,DHX9,SNRPD2,DDX1,SNRPD1,SNRPC,EFTUD2,PABPN1,HNRNPC,SNRPA,UPF1,YBX1,SRSF9,RPL23A,NCBP1,RPL36A,PRPF19,HNRNPD,ELAVL4,RPL24,RPL17,RPS6,PTBP2,PTBP1,RPS3,RPS12,RPS17,HNRNPK,RPS3A,HNRNPUL1,SRSF10,RPS11,SNRPD3,RPS4Y1,NCBP2,PNN,RPS7,RPS13,RALY,PRPF8,SFPQ,CASC3,TARDBP,ALYREF,RPS29,SNRNP70,HNR…
GO:0006396	RNA processing	1.03e-59	5.89e-63	10.78	79	SNRPA1,HNRNPA3,EIF4A3,HNRNPL,RPL26,RBMX,QKI,U2AF1,CELF1,RPS8,RPS14,GAR1,SUGP2,RPS28,DHX9,PRKRA,SNRPD2,DDX1,SNRPD1,SNRPC,EFTUD2,PABPN1,HNRNPC,SNRPA,YBX1,SRSF9,NCBP1,PRPF19,HNRNPD,DDX17,ELAVL4,PABPC4,RPS6,PTBP2,PTBP1,RPS17,HNRNPK,HNRNPUL1,SRSF10,SNRPD3,NCBP2,PNN,RPS7,RALY,PRPF8,CASC3,SFPQ,TARDBP,ALYREF,SNRNP70,HNRNPA0,TRA2B,HNRNPA1,RPS16,HNRNPH3,HNRNPR,SRSF7,NONO,CELF2,SMN1,HNRNPA2B1,FBL,RPS19,HNRN…
GO:0000398	mRNA splicing, via spliceosome	4.77e-59	5.45e-62	23.66	55	PNN,NCBP2,SNRPA1,RALY,PRPF8,HNRNPA3,EIF4A3,SFPQ,HNRNPL,ALYREF,SNRNP70,RBMX,U2AF1,CELF1,HNRNPA0,HNRNPA1,TRA2B,HNRNPH3,HNRNPR,SRSF7,SMN1,CELF2,HNRNPA2B1,DHX9,SNRPD2,DDX1,SNRPD1,HNRNPH1,FUS,SNRNP200,SNRPC,EFTUD2,PABPN1,HNRNPC,MAGOH,SNRPA,YBX1,SRSF9,NCBP1,PRPF19,HNRNPD,HNRNPU,DDX5,HNRNPM,SRRM2,PTBP1,PTBP2,SYNCRIP,SRSF3,NOVA1,HNRNPK,HNRNPUL1,SRSF10,GEMIN2,SNRPD3
GO:0000377	RNA splicing, via transesterification reactions with bulged adenosine as nucleophile	4.77e-59	5.45e-62	23.66	55	PNN,NCBP2,SNRPA1,RALY,PRPF8,HNRNPA3,EIF4A3,SFPQ,HNRNPL,ALYREF,SNRNP70,RBMX,U2AF1,CELF1,HNRNPA0,HNRNPA1,TRA2B,HNRNPH3,HNRNPR,SRSF7,SMN1,CELF2,HNRNPA2B1,DHX9,SNRPD2,DDX1,SNRPD1,HNRNPH1,FUS,SNRNP200,SNRPC,EFTUD2,PABPN1,HNRNPC,MAGOH,SNRPA,YBX1,SRSF9,NCBP1,PRPF19,HNRNPD,HNRNPU,DDX5,HNRNPM,SRRM2,PTBP1,PTBP2,SYNCRIP,SRSF3,NOVA1,HNRNPK,HNRNPUL1,SRSF10,GEMIN2,SNRPD3
GO:0000375	RNA splicing, via transesterification reactions	1.56e-58	2.23e-61	23.12	55	PNN,NCBP2,SNRPA1,RALY,PRPF8,HNRNPA3,EIF4A3,SFPQ,HNRNPL,ALYREF,SNRNP70,RBMX,U2AF1,CELF1,HNRNPA0,HNRNPA1,TRA2B,HNRNPH3,HNRNPR,SRSF7,SMN1,CELF2,HNRNPA2B1,DHX9,SNRPD2,DDX1,SNRPD1,HNRNPH1,FUS,SNRNP200,SNRPC,EFTUD2,PABPN1,HNRNPC,MAGOH,SNRPA,YBX1,SRSF9,NCBP1,PRPF19,HNRNPD,HNRNPU,DDX5,HNRNPM,SRRM2,PTBP1,PTBP2,SYNCRIP,SRSF3,NOVA1,HNRNPK,HNRNPUL1,SRSF10,GEMIN2,SNRPD3
GO:0008380	RNA splicing	3.89e-57	6.68e-60	16.55	62	PNN,NCBP2,SNRPA1,RALY,PRPF8,HNRNPA3,EIF4A3,SFPQ,CASC3,HNRNPL,TARDBP,ALYREF,SNRNP70,RBMX,QKI,U2AF1,CELF1,HNRNPA0,HNRNPA1,TRA2B,SUGP2,HNRNPH3,HNRNPR,SRSF7,NONO,SMN1,CELF2,HNRNPA2B1,DHX9,SNRPD2,DDX1,SNRPD1,HNRNPH1,FUS,SNRNP200,SNRPC,EFTUD2,PABPN1,HNRNPC,MAGOH,SNRPA,YBX1,SRSF9,NCBP1,PRPF19,HNRNPD,HNRNPU,DDX5,HNRNPM,SRRM2,RBM39,PTBP2,PTBP1,SYNCRIP,SRSF3,NOVA1,RBFOX2,HNRNPK,HNRNPUL1,SRSF10,GEMIN2,SNRPD3
GO:0006397	mRNA processing	1.33e-54	2.66e-57	13.63	65	SNRPA1,HNRNPA3,EIF4A3,HNRNPL,RBMX,QKI,U2AF1,CELF1,SUGP2,DHX9,SNRPD2,DDX1,SNRPD1,SNRPC,EFTUD2,PABPN1,HNRNPC,SNRPA,YBX1,SRSF9,NCBP1,PRPF19,HNRNPD,ELAVL4,PTBP2,PTBP1,HNRNPK,HNRNPUL1,SRSF10,SNRPD3,NCBP2,PNN,RALY,PRPF8,CASC3,SFPQ,TARDBP,ALYREF,SNRNP70,HNRNPA0,TRA2B,HNRNPA1,HNRNPH3,SRSF7,HNRNPR,NONO,CELF2,SMN1,HNRNPA2B1,HNRNPH1,FUS,SNRNP200,KHDRBS1,MAGOH,HNRNPU,DDX5,HNRNPM,SRRM2,ADAR,RBM39,SYNCRIP,SRSF…
GO:0090304	nucleic acid metabolic process	1.46e-48	3.34e-51	3.27	130	CENPV,EIF4A3,HNRNPL,RPL26,RPS20,RBMX,CELF1,RPS8,H1FX,SUGP2,RPL27A,RPS5,DHX9,SNRPD2,EBF3,DDX1,SAFB,SNRPC,EFTUD2,HNRNPC,SNRPA,UPF1,SRSF9,NCBP1,RPL36A,HNRNPD,DDX17,ELAVL4,RPL24,RPS6,PTBP2,PTBP1,RPS3,RPS12,HNRNPUL1,RPS3A,C14orf166,HNRNPK,RPS4Y1,NCBP2,PNN,RPS7,RALY,CASC3,ALYREF,RPS23,TRA2B,HNRNPA1,PURA,PURB,SRSF7,RPS15A,NONO,CELF2,SMN1,FBL,RPS19,HP1BP3,KHDRBS1,RBM14,RPL35,ILF3,HNRNPU,RPS25,HNRNPM,RPS1…
GO:0016070	RNA metabolic process	4.75e-48	1.22e-50	3.6	122	SNRPA1,HNRNPA3,EIF4A3,HNRNPL,RPL26,ELAVL1,RPS10,RPS20,ILF2,RBMX,QKI,U2AF1,CELF1,RPS8,RPS14,GAR1,RPS4X,SUGP2,RPL27A,RPS28,ZNF22,RPS5,DHX9,PRKRA,SNRPD2,EBF3,BCLAF1,DDX1,SNRPD1,SAFB,ATXN2,SNRPC,EFTUD2,PABPN1,HNRNPC,SNRPA,UPF1,YBX1,ZNF48,SRSF9,RPL23A,NCBP1,RPL36A,PRPF19,HNRNPD,DDX17,ELAVL4,SOX2,RPL24,PABPC4,RPL17,RPS6,PTBP2,PTBP1,RPS3,RPS12,RPS17,HNRNPUL1,RPS3A,C14orf166,HNRNPK,SRSF10,RPS11,SNRPD3,RP…
GO:0010467	gene expression	5.19e-48	1.48e-50	3.45	125	SNRPA1,SRP14,HNRNPA3,EIF4A3,HNRNPL,RPL26,ELAVL1,RPS10,RPS20,ILF2,RBMX,QKI,U2AF1,CELF1,RPS8,RPS14,GAR1,RPS4X,SUGP2,RPL27A,RPS28,ZNF22,RPS5,DHX9,PRKRA,SNRPD2,EBF3,BCLAF1,DDX1,SNRPD1,SAFB,SNRPC,EFTUD2,PABPN1,HNRNPC,SNRPA,UPF1,YBX1,ZNF48,RPL36AL,SRSF9,RPL23A,NCBP1,RPL36A,PRPF19,HNRNPD,DDX17,ELAVL4,SOX2,RPL24,PABPC4,RPL17,RPS6,PTBP2,PTBP1,RPS3,RPS12,RPS17,HNRNPUL1,RPS3A,C14orf166,HNRNPK,SRSF10,RPS11,T…
GO:0000184	nuclear-transcribed mRNA catabolic process, nonsense-mediated decay	1.85e-46	5.81e-49	29.5	40	NCBP2,RPS4Y1,RPS7,RPS13,EIF4A3,CASC3,RPL26,RPS29,RPS10,RPS20,RPS8,RPS14,RPS23,RPS16,RPS4X,RPL27A,RPS28,RPS15A,RPS5,RPS19,RPL31,MAGOH,UPF1,RPL35,NCBP1,RPL36A,RPL23A,RPS25,WIBG,RPL24,RPS18,RPS6,RPL17,RPS3,RPS2,RPS12,RPS9,RPS3A,RPS17,RPS11
GO:0006139	nucleobase-containing compound metabolic process	5.69e-42	1.95e-44	2.87	130	CENPV,EIF4A3,HNRNPL,RPL26,RPS20,RBMX,CELF1,RPS8,H1FX,SUGP2,RPL27A,RPS5,DHX9,SNRPD2,EBF3,DDX1,SAFB,SNRPC,EFTUD2,HNRNPC,SNRPA,UPF1,SRSF9,NCBP1,RPL36A,HNRNPD,DDX17,ELAVL4,RPL24,RPS6,PTBP2,PTBP1,RPS3,RPS12,HNRNPUL1,RPS3A,C14orf166,HNRNPK,RPS4Y1,NCBP2,PNN,RPS7,RALY,CASC3,ALYREF,RPS23,TRA2B,HNRNPA1,PURA,PURB,SRSF7,RPS15A,NONO,CELF2,SMN1,FBL,RPS19,HP1BP3,KHDRBS1,RBM14,RPL35,ILF3,HNRNPU,RPS25,HNRNPM,RPS1…
GO:0000956	nuclear-transcribed mRNA catabolic process	3.05e-40	1.13e-42	20.26	41	NCBP2,RPS4Y1,RPS7,RPS13,EIF4A3,CASC3,RPL26,RPS29,RPS10,RPS20,RPS8,RPS14,RPS23,RPS16,RPS4X,RPL27A,RPS28,RPS15A,RPS5,RPS19,RPL31,MAGOH,UPF1,RPL35,NCBP1,RPL36A,RPL23A,DDX6,RPS25,WIBG,RPL24,RPS18,RPS6,RPL17,RPS3,RPS2,RPS12,RPS9,RPS3A,RPS17,RPS11
GO:0046483	heterocycle metabolic process	3.98e-40	1.59e-42	2.77	130	CENPV,EIF4A3,HNRNPL,RPL26,RPS20,RBMX,CELF1,RPS8,H1FX,SUGP2,RPL27A,RPS5,DHX9,SNRPD2,EBF3,DDX1,SAFB,SNRPC,EFTUD2,HNRNPC,SNRPA,UPF1,SRSF9,NCBP1,RPL36A,HNRNPD,DDX17,ELAVL4,RPL24,RPS6,PTBP2,PTBP1,RPS3,RPS12,HNRNPUL1,RPS3A,C14orf166,HNRNPK,RPS4Y1,NCBP2,PNN,RPS7,RALY,CASC3,ALYREF,RPS23,TRA2B,HNRNPA1,PURA,PURB,SRSF7,RPS15A,NONO,CELF2,SMN1,FBL,RPS19,HP1BP3,KHDRBS1,RBM14,RPL35,ILF3,HNRNPU,RPS25,HNRNPM,RPS1…
GO:0006725	cellular aromatic compound metabolic process	4.03e-40	1.73e-42	2.77	130	CENPV,EIF4A3,HNRNPL,RPL26,RPS20,RBMX,CELF1,RPS8,H1FX,SUGP2,RPL27A,RPS5,DHX9,SNRPD2,EBF3,DDX1,SAFB,SNRPC,EFTUD2,HNRNPC,SNRPA,UPF1,SRSF9,NCBP1,RPL36A,HNRNPD,DDX17,ELAVL4,RPL24,RPS6,PTBP2,PTBP1,RPS3,RPS12,HNRNPUL1,RPS3A,C14orf166,HNRNPK,RPS4Y1,NCBP2,PNN,RPS7,RALY,CASC3,ALYREF,RPS23,TRA2B,HNRNPA1,PURA,PURB,SRSF7,RPS15A,NONO,CELF2,SMN1,FBL,RPS19,HP1BP3,KHDRBS1,RBM14,RPL35,ILF3,HNRNPU,RPS25,HNRNPM,RPS1…
GO:0019080	viral genome expression	4.36e-40	2.12e-42	33.33	33	RPS4Y1,RPS7,RPS13,RPL26,RPS29,RPS10,RPS20,RPS8,RPS14,RPS23,RPS16,RPS4X,RPL27A,RPS28,RPS15A,RPS5,RPS19,RPL31,RPL35,RPL36A,RPL23A,RPS25,RPL24,RPS18,RPS6,RPL17,RPS3,RPS2,RPS12,RPS9,RPS3A,RPS17,RPS11
GO:0019083	viral transcription	4.36e-40	2.12e-42	33.33	33	RPS4Y1,RPS7,RPS13,RPL26,RPS29,RPS10,RPS20,RPS8,RPS14,RPS23,RPS16,RPS4X,RPL27A,RPS28,RPS15A,RPS5,RPS19,RPL31,RPL35,RPL36A,RPL23A,RPS25,RPL24,RPS18,RPS6,RPL17,RPS3,RPS2,RPS12,RPS9,RPS3A,RPS17,RPS11
GO:0006415	translational termination	6.33e-40	3.26e-42	32.97	33	RPS4Y1,RPS7,RPS13,RPL26,RPS29,RPS10,RPS20,RPS8,RPS14,RPS23,RPS16,RPS4X,RPL27A,RPS28,RPS15A,RPS5,RPS19,RPL31,RPL35,RPL36A,RPL23A,RPS25,RPL24,RPS18,RPS6,RPL17,RPS3,RPS2,RPS12,RPS9,RPS3A,RPS17,RPS11
GO:0006401	RNA catabolic process	1.28e-39	6.95e-42	17.52	43	NCBP2,RPS4Y1,RPS7,RPS13,EIF4A3,CASC3,RPL26,RPS29,RPS10,RPS20,RPS8,RPS14,RPS23,RPS16,RPS4X,RPL27A,RPS28,RPS15A,RPS5,RPS19,RPL31,MAGOH,UPF1,RPL35,NCBP1,RPL36A,RPL23A,DDX6,HNRNPD,RPS25,WIBG,RPL24,RPS18,PABPC4,RPL17,RPS6,RPS3,RPS2,RPS12,RPS9,RPS17,RPS3A,RPS11
GO:0006402	mRNA catabolic process	3.85e-39	2.2e-41	18.95	41	NCBP2,RPS4Y1,RPS7,RPS13,EIF4A3,CASC3,RPL26,RPS29,RPS10,RPS20,RPS8,RPS14,RPS23,RPS16,RPS4X,RPL27A,RPS28,RPS15A,RPS5,RPS19,RPL31,MAGOH,UPF1,RPL35,NCBP1,RPL36A,RPL23A,DDX6,RPS25,WIBG,RPL24,RPS18,RPS6,RPL17,RPS3,RPS2,RPS12,RPS9,RPS3A,RPS17,RPS11
GO:0034641	cellular nitrogen compound metabolic process	1.35e-38	8.12e-41	2.68	130	CENPV,EIF4A3,HNRNPL,RPL26,RPS20,RBMX,CELF1,RPS8,H1FX,SUGP2,RPL27A,RPS5,DHX9,SNRPD2,EBF3,DDX1,SAFB,SNRPC,EFTUD2,HNRNPC,SNRPA,UPF1,SRSF9,NCBP1,RPL36A,HNRNPD,DDX17,ELAVL4,RPL24,RPS6,PTBP2,PTBP1,RPS3,RPS12,HNRNPUL1,RPS3A,C14orf166,HNRNPK,RPS4Y1,NCBP2,PNN,RPS7,RALY,CASC3,ALYREF,RPS23,TRA2B,HNRNPA1,PURA,PURB,SRSF7,RPS15A,NONO,CELF2,SMN1,FBL,RPS19,HP1BP3,KHDRBS1,RBM14,RPL35,ILF3,HNRNPU,RPS25,HNRNPM,RPS1…
GO:0006614	SRP-dependent cotranslational protein targeting to membrane	2.01e-38	1.26e-40	27.96	34	RPS4Y1,RPS7,RPS13,SRP14,RPL26,RPS29,RPS10,RPS20,RPS8,RPS14,RPS23,RPS16,RPS4X,RPL27A,RPS28,RPS15A,RPS5,RPS19,RPL31,RPL35,RPL36A,RPL23A,RPS25,RPL24,RPS18,RPS6,RPL17,RPS3,RPS2,RPS12,RPS9,RPS3A,RPS17,RPS11
GO:0006613	cotranslational protein targeting to membrane	2.49e-38	1.78e-40	27.71	34	RPS4Y1,RPS7,RPS13,SRP14,RPL26,RPS29,RPS10,RPS20,RPS8,RPS14,RPS23,RPS16,RPS4X,RPL27A,RPS28,RPS15A,RPS5,RPS19,RPL31,RPL35,RPL36A,RPL23A,RPS25,RPL24,RPS18,RPS6,RPL17,RPS3,RPS2,RPS12,RPS9,RPS3A,RPS17,RPS11
GO:0045047	protein targeting to ER	2.49e-38	1.78e-40	27.71	34	RPS4Y1,RPS7,RPS13,SRP14,RPL26,RPS29,RPS10,RPS20,RPS8,RPS14,RPS23,RPS16,RPS4X,RPL27A,RPS28,RPS15A,RPS5,RPS19,RPL31,RPL35,RPL36A,RPL23A,RPS25,RPL24,RPS18,RPS6,RPL17,RPS3,RPS2,RPS12,RPS9,RPS3A,RPS17,RPS11
GO:0072599	establishment of protein localization to endoplasmic reticulum	2.49e-38	1.78e-40	27.71	34	RPS4Y1,RPS7,RPS13,SRP14,RPL26,RPS29,RPS10,RPS20,RPS8,RPS14,RPS23,RPS16,RPS4X,RPL27A,RPS28,RPS15A,RPS5,RPS19,RPL31,RPL35,RPL36A,RPL23A,RPS25,RPL24,RPS18,RPS6,RPL17,RPS3,RPS2,RPS12,RPS9,RPS3A,RPS17,RPS11
GO:1901360	organic cyclic compound metabolic process	3.47e-38	2.58e-40	2.66	130	CENPV,EIF4A3,HNRNPL,RPL26,RPS20,RBMX,CELF1,RPS8,H1FX,SUGP2,RPL27A,RPS5,DHX9,SNRPD2,EBF3,DDX1,SAFB,SNRPC,EFTUD2,HNRNPC,SNRPA,UPF1,SRSF9,NCBP1,RPL36A,HNRNPD,DDX17,ELAVL4,RPL24,RPS6,PTBP2,PTBP1,RPS3,RPS12,HNRNPUL1,RPS3A,C14orf166,HNRNPK,RPS4Y1,NCBP2,PNN,RPS7,RALY,CASC3,ALYREF,RPS23,TRA2B,HNRNPA1,PURA,PURB,SRSF7,RPS15A,NONO,CELF2,SMN1,FBL,RPS19,HP1BP3,KHDRBS1,RBM14,RPL35,ILF3,HNRNPU,RPS25,HNRNPM,RPS1…
GO:0006807	nitrogen compound metabolic process	4.12e-38	3.18e-40	2.65	130	CENPV,EIF4A3,HNRNPL,RPL26,RPS20,RBMX,CELF1,RPS8,H1FX,SUGP2,RPL27A,RPS5,DHX9,SNRPD2,EBF3,DDX1,SAFB,SNRPC,EFTUD2,HNRNPC,SNRPA,UPF1,SRSF9,NCBP1,RPL36A,HNRNPD,DDX17,ELAVL4,RPL24,RPS6,PTBP2,PTBP1,RPS3,RPS12,HNRNPUL1,RPS3A,C14orf166,HNRNPK,RPS4Y1,NCBP2,PNN,RPS7,RALY,CASC3,ALYREF,RPS23,TRA2B,HNRNPA1,PURA,PURB,SRSF7,RPS15A,NONO,CELF2,SMN1,FBL,RPS19,HP1BP3,KHDRBS1,RBM14,RPL35,ILF3,HNRNPU,RPS25,HNRNPM,RPS1…
GO:0043624	cellular protein complex disassembly	9.66e-38	7.73e-40	28.66	33	RPS4Y1,RPS7,RPS13,RPL26,RPS29,RPS10,RPS20,RPS8,RPS14,RPS23,RPS16,RPS4X,RPL27A,RPS28,RPS15A,RPS5,RPS19,RPL31,RPL35,RPL36A,RPL23A,RPS25,RPL24,RPS18,RPS6,RPL17,RPS3,RPS2,RPS12,RPS9,RPS3A,RPS17,RPS11
GO:0043241	protein complex disassembly	1.89e-37	1.57e-39	28.13	33	RPS4Y1,RPS7,RPS13,RPL26,RPS29,RPS10,RPS20,RPS8,RPS14,RPS23,RPS16,RPS4X,RPL27A,RPS28,RPS15A,RPS5,RPS19,RPL31,RPL35,RPL36A,RPL23A,RPS25,RPL24,RPS18,RPS6,RPL17,RPS3,RPS2,RPS12,RPS9,RPS3A,RPS17,RPS11
GO:0006414	translational elongation	1.01e-36	8.63e-39	26.9	33	RPS4Y1,RPS7,RPS13,RPL26,RPS29,RPS10,RPS20,RPS8,RPS14,RPS23,RPS16,RPS4X,RPL27A,RPS28,RPS15A,RPS5,RPS19,RPL31,RPL35,RPL36A,RPL23A,RPS25,RPL24,RPS18,RPS6,RPL17,RPS3,RPS2,RPS12,RPS9,RPS3A,RPS17,RPS11
GO:0070972	protein localization to endoplasmic reticulum	1.32e-36	1.17e-38	24.88	34	RPS4Y1,RPS7,RPS13,SRP14,RPL26,RPS29,RPS10,RPS20,RPS8,RPS14,RPS23,RPS16,RPS4X,RPL27A,RPS28,RPS15A,RPS5,RPS19,RPL31,RPL35,RPL36A,RPL23A,RPS25,RPL24,RPS18,RPS6,RPL17,RPS3,RPS2,RPS12,RPS9,RPS3A,RPS17,RPS11
GO:0019058	viral infectious cycle	2.33e-36	2.13e-38	24.49	34	RPS4Y1,RPS7,RPS13,RPL26,RPS29,RPS10,RPS20,RPS8,RPS14,RPS23,RPS16,RPS4X,RPL27A,RPS28,RPS15A,RPS5,RPS19,RPL31,PABPN1,RPL35,RPL36A,RPL23A,RPS25,RPL24,RPS18,RPS6,RPL17,RPS3,RPS2,RPS12,RPS9,RPS3A,RPS17,RPS11
GO:0034621	cellular macromolecular complex subunit organization	6.88e-36	6.49e-38	8.73	56	CENPV,NCBP2,RPS4Y1,RPS7,RPS13,RPL26,RPS29,RPS10,RPS20,CELF1,RPS8,RPS14,RPS23,H1FX,RPS16,RPS4X,RPL27A,RPS28,RPS15A,RPS5,SMN1,CELF2,SNRPD2,CIRBP,DDX1,RPS19,SNRPD1,RPL31,HP1BP3,SNRNP200,ATXN2,SNRPC,SRSF9,RPL35,RPL23A,NCBP1,RPL36A,DDX6,PRPF19,LSM14A,RPS25,RPL24,RPS18,RPL17,RPS6,PTBP2,RPS2,RPS3,RPS12,RPS9,RPS17,RPS3A,SRSF10,GEMIN2,RPS11,SNRPD3
GO:0034623	cellular macromolecular complex disassembly	8.95e-35	8.7e-37	23.77	33	RPS4Y1,RPS7,RPS13,RPL26,RPS29,RPS10,RPS20,RPS8,RPS14,RPS23,RPS16,RPS4X,RPL27A,RPS28,RPS15A,RPS5,RPS19,RPL31,RPL35,RPL36A,RPL23A,RPS25,RPL24,RPS18,RPS6,RPL17,RPS3,RPS2,RPS12,RPS9,RPS3A,RPS17,RPS11
GO:0032984	macromolecular complex disassembly	1.53e-34	1.53e-36	23.41	33	RPS4Y1,RPS7,RPS13,RPL26,RPS29,RPS10,RPS20,RPS8,RPS14,RPS23,RPS16,RPS4X,RPL27A,RPS28,RPS15A,RPS5,RPS19,RPL31,RPL35,RPL36A,RPL23A,RPS25,RPL24,RPS18,RPS6,RPL17,RPS3,RPS2,RPS12,RPS9,RPS3A,RPS17,RPS11
GO:0006413	translational initiation	4.48e-34	4.61e-36	22.71	33	RPS4Y1,RPS7,RPS13,RPL26,RPS29,RPS10,RPS20,RPS8,RPS14,RPS23,RPS16,RPS4X,RPL27A,RPS28,RPS15A,RPS5,RPS19,RPL31,RPL35,RPL36A,RPL23A,RPS25,RPL24,RPS18,RPS6,RPL17,RPS3,RPS2,RPS12,RPS9,RPS3A,RPS17,RPS11
GO:0071704	organic substance metabolic process	4.22e-33	4.46e-35	2.4	130	CENPV,EIF4A3,HNRNPL,RPL26,RPS20,RBMX,CELF1,RPS8,H1FX,SUGP2,RPL27A,RPS5,DHX9,SNRPD2,EBF3,DDX1,SAFB,SNRPC,EFTUD2,HNRNPC,SNRPA,UPF1,SRSF9,NCBP1,RPL36A,HNRNPD,DDX17,ELAVL4,RPL24,RPS6,PTBP2,PTBP1,RPS3,RPS12,HNRNPUL1,RPS3A,C14orf166,HNRNPK,RPS4Y1,NCBP2,PNN,RPS7,RALY,CASC3,ALYREF,RPS23,TRA2B,HNRNPA1,PURA,PURB,SRSF7,RPS15A,NONO,CELF2,SMN1,FBL,RPS19,HP1BP3,KHDRBS1,RBM14,RPL35,ILF3,HNRNPU,RPS25,HNRNPM,RPS1…
GO:0006612	protein targeting to membrane	1.24e-32	1.34e-34	19.38	34	RPS4Y1,RPS7,RPS13,SRP14,RPL26,RPS29,RPS10,RPS20,RPS8,RPS14,RPS23,RPS16,RPS4X,RPL27A,RPS28,RPS15A,RPS5,RPS19,RPL31,RPL35,RPL36A,RPL23A,RPS25,RPL24,RPS18,RPS6,RPL17,RPS3,RPS2,RPS12,RPS9,RPS3A,RPS17,RPS11
GO:0072594	establishment of protein localization to organelle	1.51e-28	1.68e-30	14.9	34	RPS4Y1,RPS7,RPS13,SRP14,RPL26,RPS29,RPS10,RPS20,RPS8,RPS14,RPS23,RPS16,RPS4X,RPL27A,RPS28,RPS15A,RPS5,RPS19,RPL31,RPL35,RPL36A,RPL23A,RPS25,RPL24,RPS18,RPS6,RPL17,RPS3,RPS2,RPS12,RPS9,RPS3A,RPS17,RPS11
GO:0044260	cellular macromolecule metabolic process	6.69e-28	7.65e-30	2.1	133	CENPV,SRP14,EIF4A3,HNRNPL,RPL26,RPS20,RBMX,CELF1,RPS8,H1FX,SUGP2,RPL27A,RPS5,DHX9,SNRPD2,EBF3,DDX1,SAFB,SNRPC,EFTUD2,HNRNPC,SNRPA,UPF1,SRSF9,NCBP1,RPL36A,HNRNPD,DDX17,ELAVL4,RPL24,PTBP1,RPS6,PTBP2,RPS3,RPS12,HNRNPUL1,RPS3A,C14orf166,HNRNPK,RPS4Y1,NCBP2,PNN,RPS7,RALY,CASC3,ALYREF,RPS23,TRA2B,HNRNPA1,PURA,PURB,SRSF7,RPS15A,NONO,IGF2BP3,CELF2,SMN1,FBL,RPS19,HP1BP3,KHDRBS1,RBM14,RPL35,ILF3,HNRNPU,RPS…
GO:0022613	ribonucleoprotein complex biogenesis	1e-25	1.17e-27	12.34	34	NCBP2,RPS7,EIF4A3,RPL26,CELF1,RPS8,RPS14,GAR1,RPS16,RPS28,CELF2,SMN1,FBL,SNRPD2,CIRBP,DDX1,RPS19,SNRPD1,SNRPC,ATXN2,SNRNP200,SRSF9,NCBP1,DDX6,PRPF19,RPS25,LSM14A,RPS18,PTBP2,RPS6,RPS17,SRSF10,GEMIN2,SNRPD3
GO:0071845	cellular component disassembly at cellular level	1.99e-25	2.39e-27	12.78	33	RPS4Y1,RPS7,RPS13,RPL26,RPS29,RPS10,RPS20,RPS8,RPS14,RPS23,RPS16,RPS4X,RPL27A,RPS28,RPS15A,RPS5,RPS19,RPL31,RPL35,RPL36A,RPL23A,RPS25,RPL24,RPS18,RPS6,RPL17,RPS3,RPS2,RPS12,RPS9,RPS3A,RPS17,RPS11
GO:0043170	macromolecule metabolic process	2.36e-25	2.9e-27	1.95	135	CENPV,SRP14,EIF4A3,HNRNPL,RPL26,RPS20,RBMX,CELF1,RPS8,H1FX,SUGP2,RPL27A,RPS5,DHX9,SNRPD2,EBF3,DDX1,SAFB,SNRPC,EFTUD2,HNRNPC,SNRPA,UPF1,SRSF9,NCBP1,RPL36A,HNRNPD,DDX17,ELAVL4,RPL24,PTBP1,RPS6,PTBP2,RPS3,RPS12,HNRNPUL1,RPS3A,C14orf166,HNRNPK,RPS4Y1,NCBP2,PNN,RPS7,RALY,CASC3,ALYREF,RPS23,TRA2B,HNRNPA1,PURA,PURB,SRSF7,RPS15A,NONO,IGF2BP3,CELF2,SMN1,FBL,RPS19,HP1BP3,KHDRBS1,RBM14,RPL35,ILF3,HNRNPU,RPS…
GO:0022411	cellular component disassembly	2.51e-25	3.15e-27	12.67	33	RPS4Y1,RPS7,RPS13,RPL26,RPS29,RPS10,RPS20,RPS8,RPS14,RPS23,RPS16,RPS4X,RPL27A,RPS28,RPS15A,RPS5,RPS19,RPL31,RPL35,RPL36A,RPL23A,RPS25,RPL24,RPS18,RPS6,RPL17,RPS3,RPS2,RPS12,RPS9,RPS3A,RPS17,RPS11
GO:0071843	cellular component biogenesis at cellular level	4.94e-25	6.36e-27	11.74	34	NCBP2,RPS7,EIF4A3,RPL26,CELF1,RPS8,RPS14,GAR1,RPS16,RPS28,CELF2,SMN1,FBL,SNRPD2,CIRBP,DDX1,RPS19,SNRPD1,SNRPC,ATXN2,SNRNP200,SRSF9,NCBP1,DDX6,PRPF19,RPS25,LSM14A,RPS18,PTBP2,RPS6,RPS17,SRSF10,GEMIN2,SNRPD3
GO:0006412	translation	1.01e-24	1.33e-26	9.91	37	RPS4Y1,RPS7,RPS13,SRP14,RPL26,RPS29,RPS10,RPS20,RPS8,RPS14,RPS23,RPS16,RPS4X,RPL27A,RPS28,RPS15A,IGF2BP3,RPS5,RPS19,RPL31,RPL35,RPL36AL,RPL36A,RPL23A,RPS25,RPL24,RPS18,PABPC4,RPS6,RPL17,RPS3,RPS2,RPS12,RPS9,RPS3A,RPS17,RPS11
GO:0010608	posttranscriptional regulation of gene expression	2.49e-24	3.35e-26	9.66	37	NCBP2,SRP14,EIF4A3,CASC3,TARDBP,ELAVL1,IGF2BP1,IGF2BP2,POLDIP3,CAPRIN1,LSM14B,QKI,CELF1,HNRNPA0,RPS14,RPS4X,RPS5,IGF2BP3,DHX9,PRKRA,CIRBP,DDX1,FMR1,ATXN2,MAGOH,UPF1,YBX1,NCBP1,HNRNPD,HNRNPU,LSM14A,WIBG,PUM1,SYNCRIP,RPS9,TNRC6B,TNRC6C
GO:0043933	macromolecular complex subunit organization	3.98e-24	5.46e-26	5.05	57	CENPV,NCBP2,RPS4Y1,RPS7,RPS13,RPL26,RPS29,RPS10,RPS20,RBMX,CELF1,RPS8,RPS14,RPS23,H1FX,RPS16,RPS4X,RPL27A,RPS28,RPS15A,RPS5,SMN1,CELF2,SNRPD2,CIRBP,DDX1,RPS19,SNRPD1,RPL31,HP1BP3,SNRNP200,ATXN2,SNRPC,SRSF9,RPL35,RPL23A,NCBP1,RPL36A,DDX6,PRPF19,LSM14A,RPS25,RPL24,RPS18,RPL17,RPS6,PTBP2,RPS2,RPS3,RPS12,RPS9,RPS17,RPS3A,SRSF10,GEMIN2,RPS11,SNRPD3
GO:0044710	single-organism metabolic process	7.34e-23	1.03e-24	1.94	130	CENPV,EIF4A3,HNRNPL,RPL26,RPS20,RBMX,CELF1,RPS8,H1FX,SUGP2,RPL27A,RPS5,DHX9,SNRPD2,EBF3,DDX1,SAFB,SNRPC,EFTUD2,HNRNPC,SNRPA,UPF1,SRSF9,NCBP1,RPL36A,HNRNPD,DDX17,ELAVL4,RPL24,RPS6,PTBP2,PTBP1,RPS3,RPS12,HNRNPUL1,RPS3A,C14orf166,HNRNPK,RPS4Y1,NCBP2,PNN,RPS7,RALY,CASC3,ALYREF,RPS23,TRA2B,HNRNPA1,PURA,PURB,SRSF7,RPS15A,NONO,CELF2,SMN1,FBL,RPS19,HP1BP3,KHDRBS1,RBM14,RPL35,ILF3,HNRNPU,RPS25,HNRNPM,RPS1…
GO:0022618	ribonucleoprotein complex assembly	8.4e-23	1.2e-24	19.56	24	SNRPD2,CIRBP,NCBP2,DDX1,SNRPD1,SNRNP200,ATXN2,SNRPC,SRSF9,NCBP1,DDX6,PRPF19,CELF1,RPS14,LSM14A,RPS25,RPS6,PTBP2,RPS17,SRSF10,GEMIN2,CELF2,SMN1,SNRPD3
GO:0071826	ribonucleoprotein complex subunit organization	2.48e-22	3.62e-24	18.74	24	SNRPD2,CIRBP,NCBP2,DDX1,SNRPD1,SNRNP200,ATXN2,SNRPC,SRSF9,NCBP1,DDX6,PRPF19,CELF1,RPS14,LSM14A,RPS25,RPS6,PTBP2,RPS17,SRSF10,GEMIN2,CELF2,SMN1,SNRPD3
GO:0006417	regulation of translation	1.38e-21	2.05e-23	12.94	28	CIRBP,NCBP2,DDX1,SRP14,FMR1,EIF4A3,ATXN2,CASC3,ELAVL1,MAGOH,IGF2BP1,IGF2BP2,UPF1,POLDIP3,CAPRIN1,NCBP1,LSM14B,QKI,RPS14,LSM14A,WIBG,PUM1,RPS4X,RPS9,RPS5,IGF2BP3,TNRC6C,TNRC6B
GO:0022415	viral reproductive process	7.65e-21	1.16e-22	6.84	40	RPS4Y1,RPS7,RPS13,RPL26,ALYREF,RPS29,RPS10,RPS20,RPS8,RPS14,RPS23,HNRNPA1,RPS16,RPS4X,RPL27A,RPS28,RPS15A,TOP1,RPS5,RPS19,RPL31,PABPN1,RPL35,RPL36A,RPL23A,RPS25,RPL24,RPS18,RPS6,RPL17,SYNCRIP,RPS3,RPS2,RPS12,RPS9,RPS3A,C14orf166,HNRNPK,RPS17,RPS11
GO:0006605	protein targeting	8.09e-21	1.25e-22	8.34	35	RPS4Y1,RPS7,RPS13,SRP14,RPL26,RPS29,RPS10,RPS20,RPS8,RPS14,RPS23,RPS16,RPS4X,RPL27A,RPS28,RPS15A,RPS5,RPS19,RPL31,RPL35,RPL36A,RPL23A,RPS25,RPL24,ADAR,RPS18,RPS6,RPL17,RPS3,RPS2,RPS12,RPS9,RPS3A,RPS17,RPS11
GO:0044265	cellular macromolecule catabolic process	9.39e-21	1.48e-22	5.96	44	NCBP2,RPS4Y1,RPS7,RPS13,EIF4A3,CASC3,RPL26,RPS29,RPS10,RPS20,RPS8,RPS14,RPS23,RPS16,RPS4X,RPL27A,RPS28,RPS15A,RPS5,RPS19,RPL31,MAGOH,UPF1,RPL35,NCBP1,RPL36A,RPL23A,DDX6,HNRNPD,RPS25,WIBG,RPL24,PABPC4,RPS18,RPL17,RPS6,RPS3,RPS2,USP10,RPS12,RPS9,RPS17,RPS3A,RPS11
GO:0033365	protein localization to organelle	3.79e-20	6.06e-22	7.95	35	RPS4Y1,RPS7,RPS13,SRP14,RPL26,RPS29,RPS10,RPS20,RPS8,RPS14,RPS23,RPS16,RPS4X,RPL27A,RPS28,RPS15A,RPS5,RPS19,RPL31,RPL35,RPL36A,RPL23A,RPS25,RPL24,ADAR,RPS18,RPS6,RPL17,RPS3,RPS2,RPS12,RPS9,RPS3A,RPS17,RPS11
GO:0048610	cellular process involved in reproduction	2.6e-19	4.23e-21	7.19	36	RPS4Y1,RPS7,RPS13,RPL26,RPS29,RPS10,RPS20,QKI,CELF1,RPS8,RPS14,RPS23,RPS16,RPS4X,RPL27A,RPS28,RPS15A,RPS5,RPS19,RPL31,RPL35,RPL36A,RPL23A,RPS25,STRBP,RPL24,RPS18,RPS6,RPL17,RPS3,RPS2,RPS12,RPS9,RPS3A,RPS17,RPS11
GO:0009057	macromolecule catabolic process	3.76e-19	6.23e-21	5.42	44	NCBP2,RPS4Y1,RPS7,RPS13,EIF4A3,CASC3,RPL26,RPS29,RPS10,RPS20,RPS8,RPS14,RPS23,RPS16,RPS4X,RPL27A,RPS28,RPS15A,RPS5,RPS19,RPL31,MAGOH,UPF1,RPL35,NCBP1,RPL36A,RPL23A,DDX6,HNRNPD,RPS25,WIBG,RPL24,PABPC4,RPS18,RPL17,RPS6,RPS3,RPS2,USP10,RPS12,RPS9,RPS17,RPS3A,RPS11
GO:0016032	viral reproduction	9.88e-18	1.67e-19	5.27	42	NCBP2,RPS4Y1,RPS7,RPS13,RPL26,ALYREF,RPS29,RPS10,RPS20,RPS8,RPS14,RPS23,HNRNPA1,RPS16,RPS4X,RPL27A,RPS28,RPS15A,TOP1,RPS5,RPS19,RPL31,PABPN1,RPL35,RPL36A,NCBP1,RPL23A,RPS25,RPL24,RPS18,RPL17,RPS6,SYNCRIP,RPS3,RPS2,RPS12,RPS9,RPS17,RPS3A,C14orf166,HNRNPK,RPS11
GO:0046907	intracellular transport	3.07e-17	5.26e-19	4.38	48	NCBP2,RPS4Y1,RPS7,RPS13,SRP14,RPL26,ALYREF,RPS29,RPS10,RPS20,U2AF1,RPS8,RPS14,RPS23,HNRNPA1,RPS16,RPS4X,RPL27A,RPS28,SRSF7,RPS15A,RPS5,RPS19,RPL31,PABPN1,MAGOH,UPF1,SRSF9,RPL35,RPL23A,NCBP1,RPL36A,RPS25,RPL24,PUM1,ADAR,RPS18,RPL17,RPS6,RPS3,RPS2,RPS12,SRSF3,RPS9,RPS17,RPS3A,SRSF10,RPS11
GO:0006403	RNA localization	1.3e-16	2.27e-18	13.84	21	NCBP2,FMR1,EIF4A3,STAU1,ATXN2,CASC3,PABPN1,ALYREF,MAGOH,IGF2BP1,UPF1,G3BP2,SRSF9,NCBP1,U2AF1,QKI,HNRNPA1,SRSF3,SRSF7,SRSF10,HNRNPA2B1
GO:0044703	multi-organism reproductive process	2.14e-16	3.79e-18	5.13	40	RPS4Y1,RPS7,RPS13,RPL26,ALYREF,RPS29,RPS10,RPS20,RPS8,RPS14,RPS23,HNRNPA1,RPS16,RPS4X,RPL27A,RPS28,RPS15A,TOP1,RPS5,RPS19,RPL31,PABPN1,RPL35,RPL36A,RPL23A,RPS25,RPL24,RPS18,RPS6,RPL17,SYNCRIP,RPS3,RPS2,RPS12,RPS9,RPS3A,C14orf166,HNRNPK,RPS17,RPS11
GO:0044237	cellular metabolic process	1.33e-15	2.4e-17	1.61	134	CENPV,SRP14,EIF4A3,HNRNPL,RPL26,RPS20,RBMX,CELF1,RPS8,H1FX,SUGP2,RPL27A,RPS5,DHX9,SNRPD2,EBF3,DDX1,SAFB,SNRPC,EFTUD2,HNRNPC,SNRPA,UPF1,SRSF9,NCBP1,RPL36A,HNRNPD,DDX17,ELAVL4,RPL24,PTBP1,RPS6,PTBP2,RPS3,RPS12,HNRNPUL1,RPS3A,C14orf166,HNRNPK,RPS4Y1,NCBP2,PNN,RPS7,RALY,CASC3,ALYREF,RPS23,TRA2B,HNRNPA1,PURA,PURB,SRSF7,RPS15A,NONO,IGF2BP3,CELF2,SMN1,FBL,RPS19,HP1BP3,KHDRBS1,RBM14,RPL35,ILF3,HNRNPU,RPS…
GO:0043484	regulation of RNA splicing	2.96e-15	5.41e-17	23.23	15	RBMX,CELF1,RPS13,DDX5,HNRNPH1,TRA2B,EIF4A3,PTBP1,PTBP2,SRSF7,RBFOX2,SRSF10,SRSF9,SNRNP70,HNRNPA2B1
GO:0006886	intracellular protein transport	4.41e-15	8.2e-17	5.5	35	RPS4Y1,RPS7,RPS13,SRP14,RPL26,RPS29,RPS10,RPS20,RPS8,RPS14,RPS23,RPS16,RPS4X,RPL27A,RPS28,RPS15A,RPS5,RPS19,RPL31,RPL35,RPL36A,RPL23A,RPS25,RPL24,ADAR,RPS18,RPS6,RPL17,RPS3,RPS2,RPS12,RPS9,RPS3A,RPS17,RPS11
GO:0034645	cellular macromolecule biosynthetic process	7.76e-15	1.46e-16	2.46	78	SRP14,RPL26,RPS10,RPS20,ILF2,RBMX,U2AF1,RPS8,RPS14,RPS4X,RPL27A,RPS28,ZNF22,RPS5,EBF3,BCLAF1,DDX1,SAFB,PABPN1,UPF1,YBX1,ZNF48,RPL36AL,SRSF9,RPL23A,NCBP1,RPL36A,HNRNPD,DDX17,SOX2,RPL24,PABPC4,RPL17,RPS6,RPS3,RPS12,RPS17,C14orf166,RPS3A,HNRNPUL1,RPS11,SNRPD3,RPS4Y1,NCBP2,PNN,RPS7,RPS13,SFPQ,TARDBP,ALYREF,ZNF787,RPS29,RPS23,RPS16,CHTOP,PURA,PURB,SRSF7,RPS15A,TOP1,NONO,IGF2BP3,RPS19,RPL31,MAGOH,KHDRB…
GO:0032774	RNA biosynthetic process	1.04e-14	2e-16	2.68	70	RPL26,RPS10,RPS20,ILF2,RBMX,U2AF1,RPS8,RPS14,RPS4X,RPL27A,RPS28,ZNF22,RPS5,EBF3,BCLAF1,DDX1,SAFB,PABPN1,YBX1,ZNF48,SRSF9,RPL23A,NCBP1,RPL36A,HNRNPD,DDX17,SOX2,RPL24,RPL17,RPS6,RPS3,RPS12,RPS17,C14orf166,RPS3A,HNRNPUL1,RPS11,SNRPD3,RPS4Y1,NCBP2,PNN,RPS7,RPS13,SFPQ,TARDBP,ALYREF,RPS29,ZNF787,RPS23,CHTOP,RPS16,PURB,SRSF7,RPS15A,NONO,RPS19,RPL31,MAGOH,KHDRBS1,RPL35,ILF3,DDX5,FUBP3,RPS25,RPS18,RBM39,T…
GO:0009059	macromolecule biosynthetic process	1.15e-14	2.23e-16	2.44	78	SRP14,RPL26,RPS10,RPS20,ILF2,RBMX,U2AF1,RPS8,RPS14,RPS4X,RPL27A,RPS28,ZNF22,RPS5,EBF3,BCLAF1,DDX1,SAFB,PABPN1,UPF1,YBX1,ZNF48,RPL36AL,SRSF9,RPL23A,NCBP1,RPL36A,HNRNPD,DDX17,SOX2,RPL24,PABPC4,RPL17,RPS6,RPS3,RPS12,RPS17,C14orf166,RPS3A,HNRNPUL1,RPS11,SNRPD3,RPS4Y1,NCBP2,PNN,RPS7,RPS13,SFPQ,TARDBP,ALYREF,ZNF787,RPS29,RPS23,RPS16,CHTOP,PURA,PURB,SRSF7,RPS15A,TOP1,NONO,IGF2BP3,RPS19,RPL31,MAGOH,KHDRB…
GO:0050658	RNA transport	1.3e-14	2.65e-16	13.18	19	NCBP2,FMR1,EIF4A3,ATXN2,CASC3,PABPN1,ALYREF,MAGOH,UPF1,G3BP2,SRSF9,NCBP1,U2AF1,QKI,HNRNPA1,SRSF3,SRSF7,SRSF10,HNRNPA2B1
GO:0051236	establishment of RNA localization	1.3e-14	2.65e-16	13.18	19	NCBP2,FMR1,EIF4A3,ATXN2,CASC3,PABPN1,ALYREF,MAGOH,UPF1,G3BP2,SRSF9,NCBP1,U2AF1,QKI,HNRNPA1,SRSF3,SRSF7,SRSF10,HNRNPA2B1
GO:0050657	nucleic acid transport	1.3e-14	2.65e-16	13.18	19	NCBP2,FMR1,EIF4A3,ATXN2,CASC3,PABPN1,ALYREF,MAGOH,UPF1,G3BP2,SRSF9,NCBP1,U2AF1,QKI,HNRNPA1,SRSF3,SRSF7,SRSF10,HNRNPA2B1
GO:0044238	primary metabolic process	2.95e-14	6.07e-16	1.57	133	CENPV,SRP14,EIF4A3,HNRNPL,RPL26,RPS20,RBMX,CELF1,RPS8,H1FX,SUGP2,RPL27A,RPS5,DHX9,SNRPD2,EBF3,DDX1,SAFB,SNRPC,EFTUD2,HNRNPC,SNRPA,UPF1,SRSF9,NCBP1,RPL36A,HNRNPD,DDX17,ELAVL4,RPL24,PTBP1,RPS6,PTBP2,RPS3,RPS12,HNRNPUL1,RPS3A,C14orf166,HNRNPK,RPS4Y1,NCBP2,PNN,RPS7,RALY,CASC3,ALYREF,RPS23,TRA2B,HNRNPA1,PURA,PURB,SRSF7,RPS15A,NONO,IGF2BP3,CELF2,SMN1,FBL,RPS19,HP1BP3,KHDRBS1,RBM14,RPL35,ILF3,HNRNPU,RPS…
GO:0033036	macromolecule localization	3.52e-14	7.35e-16	3.16	56	NCBP2,RPS4Y1,RPS7,RPS13,SRP14,EIF4A3,STAU1,CASC3,RPL26,ALYREF,RPS29,RPS10,IGF2BP1,RPS20,QKI,U2AF1,RPS8,RPS14,RPS23,HNRNPA1,RPS16,RPS4X,RPL27A,RPS28,SRSF7,RPS15A,RPS5,HNRNPA2B1,RPS19,RPL31,FMR1,ATXN2,PABPN1,MAGOH,UPF1,G3BP2,SRSF9,RPL35,RPL23A,NCBP1,RPL36A,RPS25,RPL24,ADAR,RPS18,RPL17,RPS6,RPS2,RPS3,SRSF3,RPS12,RPS9,RPS17,RPS3A,SRSF10,RPS11
GO:0015931	nucleobase-containing compound transport	1.98e-13	4.2e-15	11.39	19	NCBP2,FMR1,EIF4A3,ATXN2,CASC3,PABPN1,ALYREF,MAGOH,UPF1,G3BP2,SRSF9,NCBP1,U2AF1,QKI,HNRNPA1,SRSF3,SRSF7,SRSF10,HNRNPA2B1
GO:0051028	mRNA transport	3.77e-13	8.08e-15	13.39	17	NCBP2,FMR1,EIF4A3,CASC3,PABPN1,ALYREF,MAGOH,UPF1,G3BP2,SRSF9,NCBP1,U2AF1,QKI,HNRNPA1,SRSF3,SRSF7,SRSF10
GO:0048255	mRNA stabilization	1.21e-12	2.7e-14	38.72	10	HNRNPD,CIRBP,HNRNPU,HNRNPA0,TARDBP,SYNCRIP,ELAVL1,IGF2BP1,YBX1,DHX9
GO:0008152	metabolic process	1.21e-12	2.66e-14	1.49	136	CENPV,SRP14,EIF4A3,HNRNPL,RPL26,RPS20,RBMX,CELF1,RPS8,H1FX,SUGP2,RPL27A,RPS5,DHX9,SNRPD2,EBF3,DDX1,SAFB,SNRPC,EFTUD2,HNRNPC,SNRPA,UPF1,SRSF9,NCBP1,RPL36A,HNRNPD,DDX17,ELAVL4,RPL24,PTBP1,RPS6,PTBP2,RPS3,RPS12,HNRNPUL1,RPS3A,C14orf166,HNRNPK,RPS4Y1,NCBP2,PNN,RPS7,RALY,CASC3,ALYREF,RPS23,TRA2B,HNRNPA1,PURA,PURB,SRSF7,RPS15A,NONO,IGF2BP3,CELF2,SMN1,FBL,RPS19,HP1BP3,KHDRBS1,RBM14,RPL35,ILF3,HNRNPU,RPS…
GO:0043489	RNA stabilization	1.21e-12	2.7e-14	38.72	10	HNRNPD,CIRBP,HNRNPU,HNRNPA0,TARDBP,SYNCRIP,ELAVL1,IGF2BP1,YBX1,DHX9
GO:0000245	spliceosomal complex assembly	1.48e-12	3.37e-14	24.78	12	SNRPD2,CELF1,DDX1,SNRPD1,SNRNP200,PTBP2,SRSF10,SRSF9,GEMIN2,CELF2,SMN1,PRPF19
GO:0070727	cellular macromolecule localization	1.48e-12	3.38e-14	4.14	38	RPS4Y1,RPS7,RPS13,SRP14,STAU1,CASC3,RPL26,RPS29,RPS10,RPS20,RPS8,RPS14,RPS23,RPS16,RPS4X,RPL27A,RPS28,RPS15A,RPS5,RPS19,RPL31,G3BP2,RPL35,RPL36A,RPL23A,RPS25,RPL24,ADAR,RPS18,RPS6,RPL17,RPS3,RPS2,RPS12,RPS9,RPS3A,RPS17,RPS11
GO:0051704	multi-organism process	2.38e-12	5.51e-14	3.15	50	NCBP2,RPS4Y1,RPS7,DHX36,RPS13,TARDBP,RPL26,ALYREF,RPS29,RPS10,RPS20,RPS8,HNRNPA0,RPS14,RPS23,HNRNPA1,RPS16,RPS4X,RPL27A,RPS28,RPS15A,TOP1,RPS5,PRKRA,DDX1,RPS19,RPL31,PABPN1,S100A8,RPL35,RPL23A,NCBP1,RPL36A,RPS25,RPL24,ADAR,RPS18,RPL17,RPS6,SYNCRIP,RPS3,RPS2,RPS12,RPS9,RPS17,RPS3A,C14orf166,HNRNPK,HNRNPUL1,RPS11
GO:0042274	ribosomal small subunit biogenesis	2.95e-12	6.91e-14	46.46	9	RPS19,RPS7,RPS8,RPS14,RPS25,RPS16,RPS6,RPS28,RPS17
GO:0051649	establishment of localization in cell	4.45e-12	1.06e-13	3.21	48	NCBP2,RPS4Y1,RPS7,RPS13,SRP14,RPL26,ALYREF,RPS29,RPS10,RPS20,U2AF1,RPS8,RPS14,RPS23,HNRNPA1,RPS16,RPS4X,RPL27A,RPS28,SRSF7,RPS15A,RPS5,RPS19,RPL31,PABPN1,MAGOH,UPF1,SRSF9,RPL35,RPL23A,NCBP1,RPL36A,RPS25,RPL24,PUM1,ADAR,RPS18,RPL17,RPS6,RPS3,RPS2,RPS12,SRSF3,RPS9,RPS17,RPS3A,SRSF10,RPS11
GO:0010468	regulation of gene expression	1.41e-11	3.38e-13	2.13	79	SRP14,EIF4A3,ELAVL1,CAPRIN1,ILF2,RBMX,QKI,CELF1,RPS14,RPS4X,ZNF22,RPS5,DHX9,PRKRA,EBF3,BCLAF1,DDX1,SAFB,FMR1,ATXN2,UPF1,YBX1,ZNF48,SRSF9,NCBP1,HNRNPAB,HNRNPD,DDX17,SOX2,LSM14A,PTBP2,PTBP1,RPS3,HNRNPK,C14orf166,HNRNPUL1,SRSF10,TNRC6C,NCBP2,PNN,RPS13,CASC3,SFPQ,TARDBP,IGF2BP1,ZNF787,IGF2BP2,POLDIP3,SNRNP70,LSM14B,HNRNPA0,TRA2B,CHTOP,PURA,PURB,SRSF7,ELAVL2,NONO,IGF2BP3,HNRNPA2B1,CIRBP,HNRNPH1,S100A8…
GO:0034622	cellular macromolecular complex assembly	2.21e-11	5.37e-13	5.45	27	SNRPD2,CENPV,CIRBP,NCBP2,DDX1,SNRPD1,HP1BP3,SNRNP200,ATXN2,SNRPC,SRSF9,NCBP1,DDX6,PRPF19,CELF1,H1FX,RPS14,LSM14A,RPS25,RPS6,PTBP2,RPS17,SRSF10,GEMIN2,CELF2,SMN1,SNRPD3
GO:0071822	protein complex subunit organization	2.96e-11	7.27e-13	4.18	34	RPS4Y1,RPS7,RPS13,RPL26,RPS29,RPS10,RPS20,RBMX,RPS8,RPS14,RPS23,RPS16,RPS4X,RPL27A,RPS28,RPS15A,RPS5,RPS19,RPL31,RPL35,RPL36A,RPL23A,RPS25,RPL24,RPS18,RPS6,RPL17,RPS3,RPS2,RPS12,RPS9,RPS3A,RPS17,RPS11
GO:0034613	cellular protein localization	3.21e-11	7.98e-13	3.94	36	RPS4Y1,RPS7,RPS13,SRP14,RPL26,RPS29,RPS10,RPS20,RPS8,RPS14,RPS23,RPS16,RPS4X,RPL27A,RPS28,RPS15A,RPS5,RPS19,RPL31,G3BP2,RPL35,RPL36A,RPL23A,RPS25,RPL24,ADAR,RPS18,RPS6,RPL17,RPS3,RPS2,RPS12,RPS9,RPS3A,RPS17,RPS11
GO:0033119	negative regulation of RNA splicing	3.54e-11	9.11e-13	49.56	8	RBMX,RPS13,PTBP1,PTBP2,SRSF7,SRSF10,SRSF9,HNRNPA2B1
GO:0051641	cellular localization	3.54e-11	9.08e-13	2.88	51	NCBP2,RPS4Y1,RPS7,RPS13,SRP14,STAU1,CASC3,RPL26,ALYREF,RPS29,RPS10,RPS20,U2AF1,RPS8,RPS14,RPS23,HNRNPA1,RPS16,RPS4X,RPL27A,RPS28,SRSF7,RPS15A,RPS5,RPS19,RPL31,PABPN1,MAGOH,UPF1,G3BP2,SRSF9,RPL35,RPL23A,NCBP1,RPL36A,RPS25,RPL24,PUM1,ADAR,RPS18,RPL17,RPS6,RPS3,RPS2,RPS12,SRSF3,RPS9,RPS17,RPS3A,SRSF10,RPS11
GO:0050684	regulation of mRNA processing	3.54e-11	8.96e-13	23.23	11	RBMX,DDX5,TRA2B,EIF4A3,PTBP1,SRSF7,RBFOX2,SRSF10,SRSF9,NCBP1,HNRNPA2B1
GO:0048024	regulation of mRNA splicing, via spliceosome	4.52e-11	1.17e-12	28.16	10	RBMX,DDX5,TRA2B,EIF4A3,PTBP1,SRSF7,RBFOX2,SRSF10,SRSF9,HNRNPA2B1
GO:0044248	cellular catabolic process	5.78e-11	1.52e-12	3.1	46	NCBP2,RPS4Y1,RPS7,RPS13,EIF4A3,CASC3,RPL26,RPS29,RPS10,RPS20,RPS8,RPS14,RPS23,RPS16,RPS4X,RPL27A,RPS28,RPS15A,RPS5,RPS19,RPL31,EFTUD2,S100A8,MAGOH,UPF1,RPL35,RPL23A,NCBP1,RPL36A,DDX6,HNRNPD,RPS25,WIBG,RPL24,PABPC4,RPS18,RPL17,RPS6,RPS3,RPS2,USP10,RPS12,RPS9,RPS17,RPS3A,RPS11
GO:0043488	regulation of mRNA stability	8.6e-11	2.29e-12	26.55	10	HNRNPD,CIRBP,HNRNPU,HNRNPA0,TARDBP,SYNCRIP,ELAVL1,IGF2BP1,YBX1,DHX9
GO:0043487	regulation of RNA stability	2.84e-10	7.64e-12	23.83	10	HNRNPD,CIRBP,HNRNPU,HNRNPA0,TARDBP,SYNCRIP,ELAVL1,IGF2BP1,YBX1,DHX9
GO:0006405	RNA export from nucleus	7.24e-10	1.97e-11	15.07	12	U2AF1,NCBP2,HNRNPA1,PABPN1,ALYREF,MAGOH,SRSF3,UPF1,SRSF7,SRSF10,SRSF9,NCBP1
GO:0006369	termination of RNA polymerase II transcription	1.32e-09	3.63e-11	20.65	10	U2AF1,NCBP2,ALYREF,PABPN1,MAGOH,SRSF3,SRSF7,SRSF9,NCBP1,SNRPD3
GO:0051168	nuclear export	2.66e-09	7.38e-11	11.73	13	U2AF1,NCBP2,HNRNPA1,ADAR,PABPN1,ALYREF,MAGOH,SRSF3,UPF1,SRSF7,SRSF10,SRSF9,NCBP1
GO:0044249	cellular biosynthetic process	3.36e-09	9.42e-11	1.92	79	SRP14,RPL26,RPS10,RPS20,ILF2,RBMX,QKI,U2AF1,RPS8,RPS14,RPS4X,RPL27A,RPS28,ZNF22,RPS5,EBF3,BCLAF1,DDX1,SAFB,PABPN1,UPF1,YBX1,ZNF48,RPL36AL,SRSF9,RPL23A,NCBP1,RPL36A,HNRNPD,DDX17,SOX2,RPL24,PABPC4,RPL17,RPS6,RPS3,RPS12,RPS17,C14orf166,RPS3A,HNRNPUL1,RPS11,SNRPD3,RPS4Y1,NCBP2,PNN,RPS7,RPS13,SFPQ,TARDBP,ALYREF,ZNF787,RPS29,RPS23,RPS16,CHTOP,PURA,PURB,SRSF7,RPS15A,TOP1,NONO,IGF2BP3,RPS19,RPL31,MAGOH,K…
GO:0006406	mRNA export from nucleus	4.29e-09	1.21e-10	15.26	11	U2AF1,NCBP2,PABPN1,ALYREF,MAGOH,SRSF3,UPF1,SRSF7,SRSF10,SRSF9,NCBP1
GO:0070934	CRD-mediated mRNA stabilization	4.74e-09	1.36e-10	92.92	5	SYNCRIP,IGF2BP1,HNRNPU,YBX1,DHX9
GO:0044702	single organism reproductive process	7.39e-09	2.14e-10	3.17	37	RPS4Y1,RPS7,RPS13,RPL26,RPS29,RPS10,RPS20,QKI,CELF1,RPS8,RPS14,RPS23,RPS16,RPS4X,RPL27A,RPS28,RPS15A,RPS5,RPS19,RPL31,RPL35,RPL36A,RPL23A,RPS25,SOX2,STRBP,RPL24,RPS18,RPS6,RPL17,RPS3,RPS2,RPS12,RPS9,RPS3A,RPS17,RPS11
GO:0000387	spliceosomal snRNP assembly	8.52e-09	2.48e-10	21.44	9	SNRPD2,NCBP2,SNRPD1,SNRPC,SRSF10,GEMIN2,NCBP1,SMN1,SNRPD3
GO:0034660	ncRNA metabolic process	2.1e-08	6.19e-10	5.85	19	SNRPD2,NCBP2,RPS19,RPS7,SNRPD1,EIF4A3,RPL26,NCBP1,RPS8,RPS14,GAR1,RPS16,RPS6,RPS28,RPS17,GEMIN2,SMN1,SNRPD3,FBL
GO:0048025	negative regulation of mRNA splicing, via spliceosome	2.1e-08	6.25e-10	50.68	6	RBMX,SRSF7,SRSF10,SRSF9,HNRNPA2B1,PTBP1
GO:0006364	rRNA processing	3.49e-08	1.05e-09	10.83	12	RPS19,RPS7,RPS8,RPS14,GAR1,RPS16,EIF4A3,RPS6,RPL26,RPS28,RPS17,FBL
GO:0050686	negative regulation of mRNA processing	4.09e-08	1.24e-09	46.46	6	RBMX,SRSF7,SRSF10,SRSF9,HNRNPA2B1,PTBP1
GO:0009056	catabolic process	4.65e-08	1.42e-09	2.53	46	NCBP2,RPS4Y1,RPS7,RPS13,EIF4A3,CASC3,RPL26,RPS29,RPS10,RPS20,RPS8,RPS14,RPS23,RPS16,RPS4X,RPL27A,RPS28,RPS15A,RPS5,RPS19,RPL31,EFTUD2,S100A8,MAGOH,UPF1,RPL35,RPL23A,NCBP1,RPL36A,DDX6,HNRNPD,RPS25,WIBG,RPL24,PABPC4,RPS18,RPL17,RPS6,RPS3,RPS2,USP10,RPS12,RPS9,RPS17,RPS3A,RPS11
GO:0022414	reproductive process	6.21e-08	1.92e-09	2.58	44	RPS4Y1,RPS7,RPS13,RPL26,ALYREF,RPS29,RPS10,RPS20,QKI,CELF1,RPS8,RPS14,RPS23,HNRNPA1,RPS16,RPS4X,RPL27A,RPS28,RPS15A,TOP1,RPS5,RPS19,RPL31,PABPN1,RPL35,RPL23A,RPL36A,SOX2,RPS25,STRBP,RPL24,RPS18,RPL17,RPS6,SYNCRIP,RPS3,RPS2,RPS12,RPS9,RPS17,RPS3A,C14orf166,HNRNPK,RPS11
GO:0016072	rRNA metabolic process	6.52e-08	2.03e-09	10.23	12	RPS19,RPS7,RPS8,RPS14,GAR1,RPS16,EIF4A3,RPS6,RPL26,RPS28,RPS17,FBL
GO:0000003	reproduction	6.6e-08	2.08e-09	2.58	44	RPS4Y1,RPS7,RPS13,RPL26,ALYREF,RPS29,RPS10,RPS20,QKI,CELF1,RPS8,RPS14,RPS23,HNRNPA1,RPS16,RPS4X,RPL27A,RPS28,RPS15A,TOP1,RPS5,RPS19,RPL31,PABPN1,RPL35,RPL23A,RPL36A,SOX2,RPS25,STRBP,RPL24,RPS18,RPL17,RPS6,SYNCRIP,RPS3,RPS2,RPS12,RPS9,RPS17,RPS3A,C14orf166,HNRNPK,RPS11
GO:0042254	ribosome biogenesis	6.95e-08	2.21e-09	8.03	14	RPS19,RPS7,RPS8,RPS14,GAR1,RPS25,RPS16,EIF4A3,RPS18,RPS6,RPL26,RPS28,RPS17,FBL
GO:0015031	protein transport	7.81e-08	2.5e-09	3.03	35	RPS4Y1,RPS7,RPS13,SRP14,RPL26,RPS29,RPS10,RPS20,RPS8,RPS14,RPS23,RPS16,RPS4X,RPL27A,RPS28,RPS15A,RPS5,RPS19,RPL31,RPL35,RPL36A,RPL23A,RPS25,RPL24,ADAR,RPS18,RPS6,RPL17,RPS3,RPS2,RPS12,RPS9,RPS3A,RPS17,RPS11
GO:0045184	establishment of protein localization	1.31e-07	4.24e-09	2.96	35	RPS4Y1,RPS7,RPS13,SRP14,RPL26,RPS29,RPS10,RPS20,RPS8,RPS14,RPS23,RPS16,RPS4X,RPL27A,RPS28,RPS15A,RPS5,RPS19,RPL31,RPL35,RPL36A,RPL23A,RPS25,RPL24,ADAR,RPS18,RPS6,RPL17,RPS3,RPS2,RPS12,RPS9,RPS3A,RPS17,RPS11
GO:0009058	biosynthetic process	2.82e-07	9.2e-09	1.75	79	SRP14,RPL26,RPS10,RPS20,ILF2,RBMX,QKI,U2AF1,RPS8,RPS14,RPS4X,RPL27A,RPS28,ZNF22,RPS5,EBF3,BCLAF1,DDX1,SAFB,PABPN1,UPF1,YBX1,ZNF48,RPL36AL,SRSF9,RPL23A,NCBP1,RPL36A,HNRNPD,DDX17,SOX2,RPL24,PABPC4,RPL17,RPS6,RPS3,RPS12,RPS17,C14orf166,RPS3A,HNRNPUL1,RPS11,SNRPD3,RPS4Y1,NCBP2,PNN,RPS7,RPS13,SFPQ,TARDBP,ALYREF,ZNF787,RPS29,RPS23,RPS16,CHTOP,PURA,PURB,SRSF7,RPS15A,TOP1,NONO,IGF2BP3,RPS19,RPL31,MAGOH,K…
GO:0031124	mRNA 3'-end processing	5.26e-07	1.73e-08	11.33	10	U2AF1,NCBP2,EIF4A3,PABPN1,ALYREF,MAGOH,SRSF3,SRSF7,SRSF9,NCBP1
GO:0006353	DNA-dependent transcription, termination	9.31e-07	3.09e-08	10.68	10	U2AF1,NCBP2,ALYREF,PABPN1,MAGOH,SRSF3,SRSF7,SRSF9,NCBP1,SNRPD3
GO:0060255	regulation of macromolecule metabolic process	1.12e-06	3.75e-08	1.7	79	SRP14,EIF4A3,ELAVL1,CAPRIN1,ILF2,RBMX,QKI,CELF1,RPS14,RPS4X,ZNF22,RPS5,DHX9,PRKRA,EBF3,BCLAF1,DDX1,SAFB,FMR1,ATXN2,UPF1,YBX1,ZNF48,SRSF9,NCBP1,HNRNPAB,HNRNPD,DDX17,SOX2,LSM14A,PTBP2,PTBP1,RPS3,HNRNPK,C14orf166,HNRNPUL1,SRSF10,TNRC6C,NCBP2,PNN,RPS13,CASC3,SFPQ,TARDBP,IGF2BP1,ZNF787,IGF2BP2,POLDIP3,SNRNP70,LSM14B,HNRNPA0,TRA2B,CHTOP,PURA,PURB,SRSF7,ELAVL2,NONO,IGF2BP3,HNRNPA2B1,CIRBP,HNRNPH1,S100A8…
GO:0071841	cellular component organization or biogenesis at cellular level	1.76e-06	5.95e-08	1.86	65	CENPV,EIF4A3,RPL26,RPS10,RPS20,CELF1,RPS8,RPS14,H1FX,GAR1,RPS4X,RPL27A,RPS28,RPS5,SNRPD2,DDX1,SNRPD1,SAFB,ATXN2,SNRPC,SRSF9,RPL23A,NCBP1,RPL36A,PRPF19,SOX2,LSM14A,RPL24,RPL17,RPS6,PTBP2,RPS3,RPS12,RPS17,RPS3A,SRSF10,RPS11,SNRPD3,RPS4Y1,NCBP2,RPS7,RPS13,RPS29,RPS23,RPS16,RPS15A,TOP1,CELF2,SMN1,FBL,CIRBP,RPS19,HP1BP3,RPL31,SNRNP200,RBM14,RPL35,AKAP8,DDX6,TDRD3,RPS25,RPS18,RPS2,RPS9,GEMIN2
GO:0031123	RNA 3'-end processing	2.6e-06	8.85e-08	9.58	10	U2AF1,NCBP2,EIF4A3,PABPN1,ALYREF,MAGOH,SRSF3,SRSF7,SRSF9,NCBP1
GO:0017148	negative regulation of translation	3.01e-06	1.03e-07	13.77	8	CIRBP,SRP14,FMR1,EIF4A3,IGF2BP1,IGF2BP2,IGF2BP3,CAPRIN1
GO:0071842	cellular component organization at cellular level	6.99e-06	2.42e-07	1.84	62	CENPV,NCBP2,RPS4Y1,RPS7,RPS13,RPL26,RPS29,RPS10,RPS20,CELF1,RPS8,RPS14,RPS23,H1FX,RPS16,RPS4X,RPL27A,RPS28,RPS15A,TOP1,RPS5,SMN1,CELF2,SNRPD2,CIRBP,DDX1,RPS19,SNRPD1,SAFB,RPL31,HP1BP3,SNRNP200,ATXN2,SNRPC,RBM14,SRSF9,RPL35,AKAP8,RPL23A,NCBP1,RPL36A,DDX6,PRPF19,TDRD3,SOX2,LSM14A,RPS25,RPL24,RPS18,RPL17,RPS6,PTBP2,RPS2,RPS3,RPS12,RPS9,RPS17,RPS3A,SRSF10,GEMIN2,RPS11,SNRPD3
GO:0065003	macromolecular complex assembly	9.5e-06	3.31e-07	2.89	28	SNRPD2,CENPV,CIRBP,NCBP2,DDX1,SNRPD1,HP1BP3,SNRNP200,ATXN2,SNRPC,SRSF9,NCBP1,DDX6,PRPF19,RBMX,CELF1,RPS14,H1FX,LSM14A,RPS25,RPS6,PTBP2,RPS17,SRSF10,GEMIN2,CELF2,SMN1,SNRPD3
GO:0000028	ribosomal small subunit assembly	1.25e-05	4.41e-07	53.1	4	RPS17,RPS14,RPS25,RPS6
GO:0010605	negative regulation of macromolecule metabolic process	1.29e-05	4.59e-07	2.41	36	NCBP2,RPS13,SRP14,EIF4A3,TARDBP,IGF2BP1,IGF2BP2,CAPRIN1,RBMX,CELF1,RPS14,PURA,PURB,SRSF7,IGF2BP3,HNRNPA2B1,PRKRA,CIRBP,BCLAF1,FMR1,ATXN2,KHDRBS1,YBX1,SRSF9,NCBP1,ILF3,DDX5,SOX2,ADAR,PTBP1,PTBP2,RPS3,RBFOX2,SRSF10,TNRC6B,TNRC6C
GO:0031047	gene silencing by RNA	1.32e-05	4.72e-07	14.45	7	PRKRA,NCBP2,CELF1,ADAR,TNRC6C,TNRC6B,NCBP1
GO:2000112	regulation of cellular macromolecule biosynthetic process	1.58e-05	5.7e-07	1.79	62	PNN,NCBP2,SRP14,EIF4A3,SFPQ,CASC3,ELAVL1,ZNF787,IGF2BP1,IGF2BP2,POLDIP3,CAPRIN1,ILF2,LSM14B,RBMX,QKI,RPS14,CHTOP,RPS4X,PURB,PURA,ELAVL2,NONO,ZNF22,IGF2BP3,RPS5,CIRBP,EBF3,BCLAF1,DDX1,SAFB,FMR1,ATXN2,S100A8,MAGOH,KHDRBS1,UPF1,YBX1,RBM14,ZNF48,NCBP1,HNRNPAB,ILF3,HNRNPD,DDX17,DDX5,FUBP3,SOX2,LSM14A,WIBG,PUM1,RBM39,THRAP3,RPS3,RPS9,C14orf166,HNRNPK,HNRNPUL1,RBFOX2,SRSF10,TNRC6C,TNRC6B
GO:0008104	protein localization	1.7e-05	6.16e-07	2.38	36	RPS4Y1,RPS7,RPS13,SRP14,RPL26,RPS29,RPS10,RPS20,RPS8,RPS14,RPS23,RPS16,RPS4X,RPL27A,RPS28,RPS15A,RPS5,RPS19,RPL31,G3BP2,RPL35,RPL36A,RPL23A,RPS25,RPL24,ADAR,RPS18,RPS6,RPL17,RPS3,RPS2,RPS12,RPS9,RPS3A,RPS17,RPS11
GO:0044085	cellular component biogenesis	1.91e-05	7e-07	2.3	38	CENPV,NCBP2,RPS7,EIF4A3,RPL26,RBMX,CELF1,RPS8,RPS14,H1FX,GAR1,RPS16,RPS28,SMN1,CELF2,FBL,SNRPD2,CIRBP,DDX1,RPS19,SNRPD1,HP1BP3,SNRNP200,SNRPC,ATXN2,SRSF9,NCBP1,DDX6,PRPF19,RPS25,LSM14A,RPS18,PTBP2,RPS6,RPS17,SRSF10,GEMIN2,SNRPD3
GO:0006376	mRNA splice site selection	2.81e-05	1.04e-06	25.81	5	CELF1,SRSF10,SRSF9,CELF2,PTBP2
GO:0006913	nucleocytoplasmic transport	2.83e-05	1.05e-06	5.32	13	U2AF1,NCBP2,HNRNPA1,ADAR,PABPN1,ALYREF,MAGOH,SRSF3,UPF1,SRSF7,SRSF10,SRSF9,NCBP1
GO:0010556	regulation of macromolecule biosynthetic process	3.25e-05	1.22e-06	1.76	62	PNN,NCBP2,SRP14,EIF4A3,SFPQ,CASC3,ELAVL1,ZNF787,IGF2BP1,IGF2BP2,POLDIP3,CAPRIN1,ILF2,LSM14B,RBMX,QKI,RPS14,CHTOP,RPS4X,PURB,PURA,ELAVL2,NONO,ZNF22,IGF2BP3,RPS5,CIRBP,EBF3,BCLAF1,DDX1,SAFB,FMR1,ATXN2,S100A8,MAGOH,KHDRBS1,UPF1,YBX1,RBM14,ZNF48,NCBP1,HNRNPAB,ILF3,HNRNPD,DDX17,DDX5,FUBP3,SOX2,LSM14A,WIBG,PUM1,RBM39,THRAP3,RPS3,RPS9,C14orf166,HNRNPK,HNRNPUL1,RBFOX2,SRSF10,TNRC6C,TNRC6B
GO:0051169	nuclear transport	3.25e-05	1.22e-06	5.25	13	U2AF1,NCBP2,HNRNPA1,ADAR,PABPN1,ALYREF,MAGOH,SRSF3,UPF1,SRSF7,SRSF10,SRSF9,NCBP1
GO:0000381	regulation of alternative mRNA splicing, via spliceosome	3.67e-05	1.4e-06	24.45	5	RBMX,RBFOX2,DDX5,TRA2B,PTBP1
GO:0009892	negative regulation of metabolic process	6.25e-05	2.39e-06	2.25	36	NCBP2,RPS13,SRP14,EIF4A3,TARDBP,IGF2BP1,IGF2BP2,CAPRIN1,RBMX,CELF1,RPS14,PURA,PURB,SRSF7,IGF2BP3,HNRNPA2B1,PRKRA,CIRBP,BCLAF1,FMR1,ATXN2,KHDRBS1,YBX1,SRSF9,NCBP1,ILF3,DDX5,SOX2,ADAR,PTBP1,PTBP2,RPS3,RBFOX2,SRSF10,TNRC6B,TNRC6C
GO:0034470	ncRNA processing	7.74e-05	2.99e-06	5.28	12	RPS19,RPS7,RPS8,RPS14,GAR1,RPS16,EIF4A3,RPS6,RPL26,RPS28,RPS17,FBL
GO:0031326	regulation of cellular biosynthetic process	7.91e-05	3.08e-06	1.7	63	PNN,NCBP2,SRP14,EIF4A3,SFPQ,CASC3,TARDBP,ELAVL1,ZNF787,IGF2BP1,IGF2BP2,POLDIP3,CAPRIN1,ILF2,LSM14B,RBMX,QKI,RPS14,CHTOP,RPS4X,PURB,PURA,ELAVL2,NONO,ZNF22,IGF2BP3,RPS5,CIRBP,EBF3,BCLAF1,DDX1,SAFB,FMR1,ATXN2,S100A8,MAGOH,KHDRBS1,UPF1,YBX1,RBM14,ZNF48,NCBP1,HNRNPAB,ILF3,HNRNPD,DDX17,DDX5,FUBP3,SOX2,LSM14A,WIBG,PUM1,RBM39,THRAP3,RPS3,RPS9,C14orf166,HNRNPK,HNRNPUL1,RBFOX2,SRSF10,TNRC6C,TNRC6B
GO:0009889	regulation of biosynthetic process	0.000104	4.09e-06	1.69	63	PNN,NCBP2,SRP14,EIF4A3,SFPQ,CASC3,TARDBP,ELAVL1,ZNF787,IGF2BP1,IGF2BP2,POLDIP3,CAPRIN1,ILF2,LSM14B,RBMX,QKI,RPS14,CHTOP,RPS4X,PURB,PURA,ELAVL2,NONO,ZNF22,IGF2BP3,RPS5,CIRBP,EBF3,BCLAF1,DDX1,SAFB,FMR1,ATXN2,S100A8,MAGOH,KHDRBS1,UPF1,YBX1,RBM14,ZNF48,NCBP1,HNRNPAB,ILF3,HNRNPD,DDX17,DDX5,FUBP3,SOX2,LSM14A,WIBG,PUM1,RBM39,THRAP3,RPS3,RPS9,C14orf166,HNRNPK,HNRNPUL1,RBFOX2,SRSF10,TNRC6C,TNRC6B
GO:0031323	regulation of cellular metabolic process	0.000122	4.82e-06	1.55	76	SRP14,EIF4A3,ELAVL1,CAPRIN1,ILF2,RBMX,QKI,CELF1,RPS14,RPS4X,ZNF22,RPS5,EBF3,BCLAF1,DDX1,SAFB,FMR1,ATXN2,UPF1,YBX1,ZNF48,SRSF9,NCBP1,HNRNPAB,HNRNPD,DDX17,SOX2,LSM14A,PTBP2,PTBP1,RPS3,HNRNPK,C14orf166,HNRNPUL1,SRSF10,TNRC6C,NCBP2,PNN,RPS13,CASC3,SFPQ,LARP1,TARDBP,IGF2BP1,ZNF787,IGF2BP2,POLDIP3,SNRNP70,LSM14B,TRA2B,CHTOP,PURA,PURB,SRSF7,NONO,ELAVL2,IGF2BP3,HNRNPA2B1,CIRBP,HNRNPH1,S100A8,MAGOH,KHDRBS…
GO:0071844	cellular component assembly at cellular level	0.000133	5.29e-06	2.57	27	SNRPD2,CENPV,CIRBP,NCBP2,DDX1,SNRPD1,HP1BP3,SNRNP200,ATXN2,SNRPC,SRSF9,NCBP1,DDX6,PRPF19,CELF1,H1FX,RPS14,LSM14A,RPS25,RPS6,PTBP2,RPS17,SRSF10,GEMIN2,CELF2,SMN1,SNRPD3
GO:0071840	cellular component organization or biogenesis	0.000136	5.45e-06	1.62	68	CENPV,EIF4A3,RPL26,RPS10,RPS20,RBMX,CELF1,RPS8,RPS14,H1FX,GAR1,RPS4X,RPL27A,RPS28,RPS5,SNRPD2,DDX1,SNRPD1,SAFB,ATXN2,SNRPC,SRSF9,RPL23A,NCBP1,RPL36A,HNRNPAB,PRPF19,SOX2,LSM14A,RPL24,RPL17,RPS6,PTBP2,RPS3,RPS12,RPS17,RPS3A,SRSF10,RPS11,SNRPD3,RPS4Y1,NCBP2,RPS7,RPS13,RPS29,RPS23,RPS16,RPS15A,TOP1,CELF2,SMN1,FBL,CIRBP,RPS19,HP1BP3,RPL31,SNRNP200,RBM14,RPL35,AKAP8,DDX6,TDRD3,RPS25,PUM1,RPS18,RPS2,RPS…
GO:0050685	positive regulation of mRNA processing	0.000148	5.98e-06	30.97	4	RBMX,TRA2B,EIF4A3,NCBP1
GO:0019222	regulation of metabolic process	0.000154	6.26e-06	1.5	81	SRP14,EIF4A3,ELAVL1,CAPRIN1,ILF2,RBMX,QKI,CELF1,RPS14,RPS4X,ZNF22,RPS5,DHX9,PRKRA,EBF3,BCLAF1,DDX1,SAFB,FMR1,ATXN2,UPF1,YBX1,ZNF48,SRSF9,NCBP1,HNRNPAB,HNRNPD,DDX17,SOX2,LSM14A,PTBP2,PTBP1,RPS3,HNRNPK,C14orf166,HNRNPUL1,SRSF10,TNRC6C,NCBP2,PNN,RPS13,CASC3,SFPQ,LARP1,TARDBP,IGF2BP1,ZNF787,IGF2BP2,POLDIP3,SNRNP70,LSM14B,HNRNPA0,TRA2B,CHTOP,PURA,PURB,SRSF7,ELAVL2,NONO,IGF2BP3,HNRNPA2B1,CIRBP,HNRNPH1,…
GO:0006810	transport	0.000178	7.29e-06	1.74	56	NCBP2,RPS4Y1,RPS7,RPS13,SRP14,EIF4A3,CASC3,RPL26,ALYREF,RPS29,RPS10,RPS20,QKI,U2AF1,RPS8,RPS14,RPS23,HNRNPA1,RPS16,RPS4X,RPL27A,RPS28,SRSF7,RPS15A,RPS5,HNRNPA2B1,STAU2,RPS19,RPL31,FMR1,ATXN2,PABPN1,MAGOH,UPF1,G3BP2,SRSF9,RPL35,RPL23A,NCBP1,RPL36A,RPS25,RPL24,PUM1,ADAR,RPS18,RPL17,RPS6,RPS2,RPS3,SRSF3,RPS12,RPS9,RPS17,RPS3A,SRSF10,RPS11
GO:0080090	regulation of primary metabolic process	0.000278	1.15e-05	1.54	74	SRP14,EIF4A3,ELAVL1,CAPRIN1,ILF2,RBMX,QKI,CELF1,RPS14,RPS4X,ZNF22,RPS5,EBF3,BCLAF1,DDX1,SAFB,FMR1,ATXN2,UPF1,YBX1,ZNF48,SRSF9,NCBP1,HNRNPAB,HNRNPD,DDX17,SOX2,LSM14A,PTBP2,PTBP1,RPS3,HNRNPK,C14orf166,HNRNPUL1,SRSF10,TNRC6C,NCBP2,PNN,RPS13,CASC3,SFPQ,TARDBP,IGF2BP1,ZNF787,IGF2BP2,POLDIP3,SNRNP70,LSM14B,TRA2B,CHTOP,PURA,PURB,SRSF7,NONO,ELAVL2,IGF2BP3,HNRNPA2B1,CIRBP,HNRNPH1,S100A8,MAGOH,KHDRBS1,RBM1…
GO:0016458	gene silencing	0.000288	1.2e-05	9.03	7	PRKRA,NCBP2,CELF1,ADAR,TNRC6C,TNRC6B,NCBP1
GO:0048026	positive regulation of mRNA splicing, via spliceosome	0.000288	1.2e-05	55.75	3	RBMX,TRA2B,EIF4A3
GO:0051234	establishment of localization	0.000299	1.26e-05	1.71	56	NCBP2,RPS4Y1,RPS7,RPS13,SRP14,EIF4A3,CASC3,RPL26,ALYREF,RPS29,RPS10,RPS20,QKI,U2AF1,RPS8,RPS14,RPS23,HNRNPA1,RPS16,RPS4X,RPL27A,RPS28,SRSF7,RPS15A,RPS5,HNRNPA2B1,STAU2,RPS19,RPL31,FMR1,ATXN2,PABPN1,MAGOH,UPF1,G3BP2,SRSF9,RPL35,RPL23A,NCBP1,RPL36A,RPS25,RPL24,PUM1,ADAR,RPS18,RPL17,RPS6,RPS2,RPS3,SRSF3,RPS12,RPS9,RPS17,RPS3A,SRSF10,RPS11
GO:0016043	cellular component organization	0.000374	1.58e-05	1.6	65	CENPV,RPL26,RPS10,RPS20,RBMX,CELF1,RPS8,RPS14,H1FX,RPS4X,RPL27A,RPS28,RPS5,SNRPD2,DDX1,SNRPD1,SAFB,ATXN2,SNRPC,SRSF9,RPL23A,NCBP1,RPL36A,HNRNPAB,PRPF19,SOX2,LSM14A,RPL24,RPL17,RPS6,PTBP2,RPS3,RPS12,RPS17,RPS3A,SRSF10,RPS11,SNRPD3,RPS4Y1,NCBP2,RPS7,RPS13,RPS29,RPS23,RPS16,RPS15A,TOP1,CELF2,SMN1,CIRBP,RPS19,HP1BP3,RPL31,SNRNP200,RBM14,RPL35,AKAP8,DDX6,TDRD3,RPS25,PUM1,RPS18,RPS2,RPS9,GEMIN2
GO:0042255	ribosome assembly	0.000825	3.51e-05	20.65	4	RPS17,RPS14,RPS25,RPS6
GO:0033962	cytoplasmic mRNA processing body assembly	0.000967	4.15e-05	39.82	3	LSM14A,ATXN2,DDX6
GO:0045727	positive regulation of translation	0.00102	4.38e-05	9.29	6	ELAVL1,CIRBP,WIBG,POLDIP3,EIF4A3,RPS4X
GO:0033120	positive regulation of RNA splicing	0.00152	6.58e-05	34.84	3	RBMX,TRA2B,EIF4A3
GO:0070935	3'-UTR-mediated mRNA stabilization	0.00224	9.8e-05	30.97	3	ELAVL1,HNRNPA0,TARDBP
GO:0032268	regulation of cellular protein metabolic process	0.00237	0.000104	2.09	29	CIRBP,NCBP2,DDX1,SRP14,FMR1,EIF4A3,ATXN2,CASC3,ELAVL1,MAGOH,IGF2BP1,IGF2BP2,UPF1,POLDIP3,CAPRIN1,NCBP1,LSM14B,QKI,RPS14,LSM14A,WIBG,PUM1,ADAR,RPS4X,RPS9,RPS5,IGF2BP3,TNRC6C,TNRC6B
GO:0031324	negative regulation of cellular metabolic process	0.00325	0.000144	2.02	30	CIRBP,BCLAF1,RPS13,SRP14,FMR1,EIF4A3,ATXN2,TARDBP,KHDRBS1,IGF2BP1,IGF2BP2,YBX1,SRSF9,CAPRIN1,ILF3,RBMX,RPS14,DDX5,SOX2,ADAR,PTBP2,PTBP1,PURA,PURB,RPS3,SRSF7,RBFOX2,SRSF10,IGF2BP3,HNRNPA2B1
GO:0008334	histone mRNA metabolic process	0.0036	0.000161	14.3	4	NCBP2,UPF1,NCBP1,SNRPD3
GO:0051179	localization	0.00778	0.000349	1.49	60	CENPV,NCBP2,RPS4Y1,RPS7,RPS13,SRP14,EIF4A3,STAU1,CASC3,RPL26,ALYREF,RPS29,RPS10,IGF2BP1,RPS20,QKI,U2AF1,RPS8,RPS14,RPS23,HNRNPA1,RPS16,RPS4X,RPL27A,RPS28,SRSF7,RPS15A,RPS5,HNRNPA2B1,STAU2,RPS19,RPL31,FMR1,ATXN2,PABPN1,S100A8,MAGOH,UPF1,G3BP2,SRSF9,RPL35,RPL23A,NCBP1,RPL36A,RPS25,PUM1,RPL24,ADAR,RPS18,RPL17,RPS6,RPS2,RPS3,SRSF3,RPS12,RPS9,RPS17,RPS3A,SRSF10,RPS11
GO:0030520	intracellular estrogen receptor signaling pathway	0.00904	0.000408	19.91	3	RBFOX2,SAFB,RBM14
GO:0006366	transcription from RNA polymerase II promoter	0.0118	0.000537	2.78	14	RBMX,U2AF1,NCBP2,THRAP3,TARDBP,PABPN1,ALYREF,MAGOH,SRSF3,SRSF7,YBX1,SRSF9,NCBP1,SNRPD3
GO:0046831	regulation of RNA export from nucleus	0.0149	0.000681	46.46	2	KHDRBS1,NCBP2
GO:0051252	regulation of RNA metabolic process	0.017	0.000785	1.53	50	PNN,NCBP2,RPS13,EIF4A3,SFPQ,TARDBP,ZNF787,SNRNP70,ILF2,RBMX,CELF1,RPS14,TRA2B,CHTOP,PURB,PURA,SRSF7,ELAVL2,NONO,ZNF22,HNRNPA2B1,EBF3,DDX1,BCLAF1,SAFB,HNRNPH1,S100A8,KHDRBS1,YBX1,RBM14,ZNF48,SRSF9,NCBP1,HNRNPAB,ILF3,HNRNPD,DDX17,DDX5,FUBP3,SOX2,RBM39,THRAP3,PTBP1,PTBP2,RPS3,C14orf166,HNRNPK,HNRNPUL1,RBFOX2,SRSF10
GO:0022607	cellular component assembly	0.0178	0.000823	1.88	28	SNRPD2,CENPV,CIRBP,NCBP2,DDX1,SNRPD1,HP1BP3,SNRNP200,ATXN2,SNRPC,SRSF9,NCBP1,DDX6,PRPF19,RBMX,CELF1,RPS14,H1FX,LSM14A,RPS25,RPS6,PTBP2,RPS17,SRSF10,GEMIN2,CELF2,SMN1,SNRPD3
GO:0032239	regulation of nucleobase-containing compound transport	0.024	0.00113	37.17	2	KHDRBS1,NCBP2
GO:0008298	intracellular mRNA localization	0.024	0.00113	37.17	2	STAU1,CASC3
GO:0051246	regulation of protein metabolic process	0.025	0.00118	1.81	29	CIRBP,NCBP2,DDX1,SRP14,FMR1,EIF4A3,ATXN2,CASC3,ELAVL1,MAGOH,IGF2BP1,IGF2BP2,UPF1,POLDIP3,CAPRIN1,NCBP1,LSM14B,QKI,RPS14,LSM14A,WIBG,PUM1,ADAR,RPS4X,RPS9,RPS5,IGF2BP3,TNRC6C,TNRC6B
GO:0000380	alternative mRNA splicing, via spliceosome	0.0354	0.00168	30.97	2	HNRNPM,SFPQ
GO:0051253	negative regulation of RNA metabolic process	0.0461	0.0022	2.06	19	BCLAF1,RPS13,TARDBP,KHDRBS1,YBX1,SRSF9,ILF3,RBMX,RPS14,DDX5,SOX2,PTBP2,PTBP1,PURA,PURB,SRSF7,RBFOX2,SRSF10,HNRNPA2B1
GO:0016246	RNA interference	0.0483	0.00233	26.55	2	PRKRA,CELF1
GO:0030490	maturation of SSU-rRNA	0.0483	0.00233	26.55	2	RPS8,RPS14
GO:0045934	negative regulation of nucleobase-containing compound metabolic process	0.0594	0.00288	1.96	20	BCLAF1,RPS13,TARDBP,KHDRBS1,YBX1,SRSF9,ILF3,RBMX,RPS14,DDX5,SOX2,PTBP2,PTBP1,PURA,PURB,RPS3,SRSF7,RBFOX2,SRSF10,HNRNPA2B1
GO:0034063	stress granule assembly	0.0632	0.00309	23.23	2	CIRBP,ATXN2
GO:0051172	negative regulation of nitrogen compound metabolic process	0.0669	0.00329	1.94	20	BCLAF1,RPS13,TARDBP,KHDRBS1,YBX1,SRSF9,ILF3,RBMX,RPS14,DDX5,SOX2,PTBP2,PTBP1,PURA,PURB,RPS3,SRSF7,RBFOX2,SRSF10,HNRNPA2B1
GO:0006446	regulation of translational initiation	0.0706	0.00349	6.41	4	NCBP2,DDX1,FMR1,NCBP1
GO:0045292	mRNA cis splicing, via spliceosome	0.0793	0.00394	20.65	2	NCBP2,SNRNP200
GO:0071103	DNA conformation change	0.0826	0.00413	3.48	7	CENPV,DDX1,H1FX,TOP1,HP1BP3,AKAP8,PURA
GO:0033148	positive regulation of intracellular estrogen receptor signaling pathway	0.0973	0.00489	18.58	2	DDX17,DDX5
GO:0006448	regulation of translational elongation	0.117	0.00594	16.89	2	SRP14,RPS5
GO:0033145	positive regulation of intracellular steroid hormone receptor signaling pathway	0.117	0.00594	16.89	2	DDX17,DDX5
GO:0031328	positive regulation of cellular biosynthetic process	0.131	0.00669	1.71	24	CIRBP,NCBP2,EBF3,BCLAF1,SAFB,EIF4A3,ELAVL1,RBM14,POLDIP3,ILF3,NCBP1,HNRNPAB,ILF2,RBMX,HNRNPD,DDX17,DDX5,FUBP3,SOX2,WIBG,RPS4X,THRAP3,HNRNPK,C14orf166
GO:0010557	positive regulation of macromolecule biosynthetic process	0.141	0.00727	1.75	22	CIRBP,EBF3,BCLAF1,SAFB,EIF4A3,ELAVL1,RBM14,POLDIP3,ILF3,HNRNPAB,ILF2,RBMX,HNRNPD,DDX17,DDX5,FUBP3,SOX2,WIBG,RPS4X,THRAP3,HNRNPK,C14orf166
GO:0030518	intracellular steroid hormone receptor signaling pathway	0.146	0.00754	5.16	4	RBFOX2,SAFB,RBM14,THRAP3
GO:0009891	positive regulation of biosynthetic process	0.158	0.00824	1.68	24	CIRBP,NCBP2,EBF3,BCLAF1,SAFB,EIF4A3,ELAVL1,RBM14,POLDIP3,ILF3,NCBP1,HNRNPAB,ILF2,RBMX,HNRNPD,DDX17,DDX5,FUBP3,SOX2,WIBG,RPS4X,THRAP3,HNRNPK,C14orf166
GO:0043331	response to dsRNA	0.161	0.00842	7.15	3	PRKRA,DDX1,DHX36
GO:0006351	transcription, DNA-dependent	0.169	0.00889	1.47	37	PNN,NCBP2,SFPQ,TARDBP,ALYREF,ZNF787,ILF2,RBMX,U2AF1,CHTOP,PURB,SRSF7,NONO,ZNF22,EBF3,DDX1,BCLAF1,SAFB,PABPN1,MAGOH,KHDRBS1,YBX1,SRSF9,ZNF48,NCBP1,ILF3,HNRNPD,DDX17,DDX5,FUBP3,SOX2,RBM39,THRAP3,SRSF3,HNRNPUL1,C14orf166,SNRPD3
GO:0050792	regulation of viral reproduction	0.194	0.0103	3.81	5	NCBP2,DDX5,ADAR,NCBP1,TARDBP
GO:2000113	negative regulation of cellular macromolecule biosynthetic process	0.197	0.0105	1.81	18	CIRBP,BCLAF1,SRP14,FMR1,EIF4A3,IGF2BP1,KHDRBS1,IGF2BP2,YBX1,CAPRIN1,ILF3,RPS14,DDX5,SOX2,PURA,PURB,RBFOX2,IGF2BP3
GO:0044267	cellular protein metabolic process	0.221	0.0118	1.41	41	RPS4Y1,RPS7,RPS13,SRP14,RPL26,RPS29,RPS10,RPS20,RPS8,RPS14,RPS23,RPS16,RPS4X,RPL27A,RPS28,RPS15A,IGF2BP3,RPS5,PRKRA,RPS19,RPL31,RBM14,RPL35,RPL36AL,RPL36A,RPL23A,PRPF19,RPS25,RPL24,PABPC4,RPS18,RPL17,RPS6,RPS3,RPS2,USP10,RPS12,RPS9,RPS17,RPS3A,RPS11
GO:0009987	cellular process	0.225	0.0121	1.07	149	CENPV,SRP14,EIF4A3,HNRNPL,RPL26,RPS20,ELAVL3,RBMX,CELF1,RPS8,H1FX,SUGP2,RPL27A,RPS5,DHX9,SNRPD2,EBF3,DDX1,SAFB,SNRPC,EFTUD2,HNRNPC,SNRPA,UPF1,G3BP2,SRSF9,NCBP1,RPL36A,HNRNPAB,HNRNPD,DDX17,ELAVL4,STRBP,RPL24,PTBP1,PTBP2,RPS6,RPS3,RPS12,HNRNPUL1,RPS3A,C14orf166,HNRNPK,RPS4Y1,NCBP2,PNN,RPS7,RALY,CASC3,ALYREF,IGF2BP1,RPS23,TRA2B,HNRNPA1,PURA,PURB,SRSF7,RPS15A,NONO,IGF2BP3,CELF2,SMN1,FBL,RPS19,HP1BP3,…
GO:0051254	positive regulation of RNA metabolic process	0.225	0.0122	1.72	20	NCBP2,EBF3,BCLAF1,SAFB,EIF4A3,RBM14,ILF3,NCBP1,HNRNPAB,ILF2,RBMX,HNRNPD,DDX17,DDX5,FUBP3,SOX2,TRA2B,THRAP3,HNRNPK,C14orf166
GO:0031327	negative regulation of cellular biosynthetic process	0.237	0.0129	1.74	19	CIRBP,BCLAF1,SRP14,FMR1,EIF4A3,TARDBP,IGF2BP1,KHDRBS1,IGF2BP2,YBX1,CAPRIN1,ILF3,RPS14,DDX5,SOX2,PURA,PURB,RBFOX2,IGF2BP3
GO:0010558	negative regulation of macromolecule biosynthetic process	0.262	0.0143	1.75	18	CIRBP,BCLAF1,SRP14,FMR1,EIF4A3,IGF2BP1,KHDRBS1,IGF2BP2,YBX1,CAPRIN1,ILF3,RPS14,DDX5,SOX2,PURA,PURB,RBFOX2,IGF2BP3
GO:0048524	positive regulation of viral reproduction	0.263	0.0144	4.27	4	NCBP2,ADAR,NCBP1,TARDBP
GO:0009890	negative regulation of biosynthetic process	0.269	0.0149	1.71	19	CIRBP,BCLAF1,SRP14,FMR1,EIF4A3,TARDBP,IGF2BP1,KHDRBS1,IGF2BP2,YBX1,CAPRIN1,ILF3,RPS14,DDX5,SOX2,PURA,PURB,RBFOX2,IGF2BP3
GO:0019219	regulation of nucleobase-containing compound metabolic process	0.28	0.0155	1.33	50	PNN,NCBP2,RPS13,EIF4A3,SFPQ,TARDBP,ZNF787,SNRNP70,ILF2,RBMX,CELF1,RPS14,TRA2B,CHTOP,PURB,PURA,SRSF7,ELAVL2,NONO,ZNF22,HNRNPA2B1,EBF3,DDX1,BCLAF1,SAFB,HNRNPH1,S100A8,KHDRBS1,YBX1,RBM14,ZNF48,SRSF9,NCBP1,HNRNPAB,ILF3,HNRNPD,DDX17,DDX5,FUBP3,SOX2,RBM39,THRAP3,PTBP1,PTBP2,RPS3,C14orf166,HNRNPK,HNRNPUL1,RBFOX2,SRSF10
GO:0043902	positive regulation of multi-organism process	0.301	0.0168	4.08	4	NCBP2,ADAR,NCBP1,TARDBP
GO:0010629	negative regulation of gene expression	0.339	0.019	1.73	17	PRKRA,NCBP2,BCLAF1,KHDRBS1,YBX1,NCBP1,ILF3,CELF1,RPS14,SOX2,DDX5,ADAR,PURA,PURB,RBFOX2,TNRC6B,TNRC6C
GO:0033146	regulation of intracellular estrogen receptor signaling pathway	0.339	0.0193	9.29	2	DDX17,DDX5
GO:2001014	regulation of skeletal muscle cell differentiation	0.339	0.0193	9.29	2	DDX17,DDX5
GO:0043330	response to exogenous dsRNA	0.339	0.0193	9.29	2	DDX1,DHX36
GO:0051147	regulation of muscle cell differentiation	0.41	0.0236	3.68	4	DDX17,YBX1,DDX5,PTBP1
GO:0070925	organelle assembly	0.41	0.0236	3.68	4	RPS17,RPS14,RPS25,RPS6
GO:0051171	regulation of nitrogen compound metabolic process	0.454	0.0262	1.29	50	PNN,NCBP2,RPS13,EIF4A3,SFPQ,TARDBP,ZNF787,SNRNP70,ILF2,RBMX,CELF1,RPS14,TRA2B,CHTOP,PURB,PURA,SRSF7,ELAVL2,NONO,ZNF22,HNRNPA2B1,EBF3,DDX1,BCLAF1,SAFB,HNRNPH1,S100A8,KHDRBS1,YBX1,RBM14,ZNF48,SRSF9,NCBP1,HNRNPAB,ILF3,HNRNPD,DDX17,DDX5,FUBP3,SOX2,RBM39,THRAP3,PTBP1,PTBP2,RPS3,C14orf166,HNRNPK,HNRNPUL1,RBFOX2,SRSF10
GO:0051153	regulation of striated muscle cell differentiation	0.482	0.0279	4.57	3	DDX17,YBX1,DDX5
GO:0045935	positive regulation of nucleobase-containing compound metabolic process	0.569	0.0332	1.55	20	NCBP2,EBF3,BCLAF1,SAFB,EIF4A3,RBM14,ILF3,NCBP1,HNRNPAB,ILF2,RBMX,HNRNPD,DDX17,DDX5,FUBP3,SOX2,TRA2B,THRAP3,HNRNPK,C14orf166
GO:0016441	posttranscriptional gene silencing	0.575	0.0339	6.88	2	PRKRA,CELF1
GO:0035194	posttranscriptional gene silencing by RNA	0.575	0.0339	6.88	2	PRKRA,CELF1
GO:0032508	DNA duplex unwinding	0.612	0.0362	6.64	2	DDX1,PURA
GO:0051148	negative regulation of muscle cell differentiation	0.65	0.0387	6.41	2	YBX1,PTBP1
GO:0009615	response to virus	0.663	0.0396	2.4	6	PRKRA,DDX1,DHX36,RPS15A,HNRNPUL1,ADAR
GO:0032392	DNA geometric change	0.685	0.0411	6.19	2	DDX1,PURA
GO:0051173	positive regulation of nitrogen compound metabolic process	0.704	0.0425	1.51	20	NCBP2,EBF3,BCLAF1,SAFB,EIF4A3,RBM14,ILF3,NCBP1,HNRNPAB,ILF2,RBMX,HNRNPD,DDX17,DDX5,FUBP3,SOX2,TRA2B,THRAP3,HNRNPK,C14orf166
GO:0034101	erythrocyte homeostasis	0.777	0.0471	3.72	3	RPS19,RPS17,RPS14
GO:0010628	positive regulation of gene expression	0.787	0.0484	1.52	18	EBF3,BCLAF1,SAFB,EIF4A3,RBM14,ILF3,HNRNPAB,ILF2,RBMX,HNRNPD,QKI,DDX17,DDX5,SOX2,FUBP3,THRAP3,HNRNPK,C14orf166
GO:0032269	negative regulation of cellular protein metabolic process	0.787	0.048	1.9	9	CIRBP,SRP14,FMR1,EIF4A3,ADAR,IGF2BP1,IGF2BP2,IGF2BP3,CAPRIN1
GO:0045893	positive regulation of transcription, DNA-dependent	0.787	0.0482	1.55	17	EBF3,BCLAF1,SAFB,EIF4A3,RBM14,ILF3,HNRNPAB,ILF2,RBMX,HNRNPD,DDX17,SOX2,FUBP3,DDX5,THRAP3,HNRNPK,C14orf166
GO:0046782	regulation of viral transcription	0.839	0.0518	3.57	3	NCBP2,NCBP1,TARDBP
GO:0007286	spermatid development	0.862	0.0535	3.53	3	QKI,CELF1,STRBP
GO:0006370	7-methylguanosine mRNA capping	0.872	0.0543	5.31	2	NCBP2,NCBP1
GO:2001020	regulation of response to DNA damage stimulus	0.963	0.0603	3.36	3	RPS3,BCLAF1,DDX5
GO:0048515	spermatid differentiation	0.986	0.062	3.32	3	QKI,CELF1,STRBP
GO:0009452	7-methylguanosine RNA capping	0.991	0.0629	4.89	2	NCBP2,NCBP1
GO:0036260	RNA capping	0.991	0.0629	4.89	2	NCBP2,NCBP1
GO:0051301	cell division	1	0.946	0.44	2	CENPV,TOP1
GO:0050905	neuromuscular process	1	0.189	2.51	2	SOX2,ATXN2
GO:0050789	regulation of biological process	1	0.673	0.98	90	CENPV,SRP14,EIF4A3,ELAVL1,CAPRIN1,ILF2,RBMX,QKI,CELF1,RPS14,RPS4X,ZNF22,RPS5,DHX9,PRKRA,EBF3,BCLAF1,DDX1,SAFB,FMR1,ATXN2,PABPN1,UPF1,YBX1,G3BP2,ZNF48,SRSF9,NCBP1,HNRNPAB,HNRNPD,DDX17,SOX2,LSM14A,RPS6,PTBP2,PTBP1,RPS3,HNRNPK,C14orf166,RPS3A,HNRNPUL1,SRSF10,TNRC6C,NCBP2,PNN,RPS13,SFPQ,CASC3,TARDBP,LARP1,ZNF787,IGF2BP1,IGF2BP2,POLDIP3,SNRNP70,LSM14B,HNRNPA0,TRA2B,CHTOP,PURA,PURB,SRSF7,RPS15A,ELAVL2,…
GO:0045667	regulation of osteoblast differentiation	1	0.3	1.82	2	DDX5,SOX2
GO:0010950	positive regulation of endopeptidase activity	1	0.405	1.44	2	RPS3,S100A8
GO:0009607	response to biotic stimulus	1	0.345	1.21	8	PRKRA,DDX1,DHX36,HNRNPA0,ADAR,S100A8,HNRNPUL1,RPS15A
GO:0033554	cellular response to stress	1	0.649	0.93	11	BCLAF1,DDX1,SFPQ,RPS3,USP10,IGF2BP1,UPF1,NONO,RBM14,PRPF19,DHX9
GO:0048878	chemical homeostasis	1	0.992	0.35	3	S100A8,QKI,RPS6
GO:0022403	cell cycle phase	1	0.965	0.49	4	CENPV,KHDRBS1,AKAP8,ILF3
GO:0032386	regulation of intracellular transport	1	0.412	1.29	3	KHDRBS1,NCBP2,G3BP2
GO:0050801	ion homeostasis	1	0.989	0.31	2	S100A8,QKI
GO:0072331	signal transduction by p53 class mediator	1	0.409	1.43	2	USP10,DDX5
GO:0032989	cellular component morphogenesis	1	0.999	0.23	2	ATXN2,HNRNPAB
GO:0051726	regulation of cell cycle	1	0.99	0.36	3	KHDRBS1,RPS15A,SOX2
GO:0044092	negative regulation of molecular function	1	0.996	0.26	2	RPS3,ADAR
GO:0009894	regulation of catabolic process	1	0.977	0.36	2	USP10,LARP1
GO:0080134	regulation of response to stress	1	0.941	0.57	5	RPS3,S100A8,BCLAF1,DDX5,LARP1
GO:0007283	spermatogenesis	1	0.814	0.69	3	QKI,CELF1,STRBP
GO:0008219	cell death	1	0.717	0.88	11	ZNF346,DDX5,SOX2,FUS,ATXN2,TARDBP,RPS3,S100A8,TOP1,FXR1,SMN1
GO:0006259	DNA metabolic process	1	0.081	1.54	13	CENPV,DDX1,H1FX,HP1BP3,SFPQ,PURA,USP10,UPF1,TOP1,NONO,RBM14,AKAP8,PRPF19
GO:0050767	regulation of neurogenesis	1	0.919	0.49	2	SOX2,CAPRIN1
GO:0030097	hemopoiesis	1	0.926	0.48	2	RPS19,RPS14
GO:0030099	myeloid cell differentiation	1	0.526	1.14	2	RPS19,RPS14
GO:2000243	positive regulation of reproductive process	1	0.122	2.47	3	NCBP2,ADAR,NCBP1
GO:0000288	nuclear-transcribed mRNA catabolic process, deadenylation-dependent decay	1	0.155	2.86	2	EIF4A3,DDX6
GO:0048869	cellular developmental process	1	1	0.43	12	QKI,CELF1,RPS19,RPS14,SOX2,STRBP,ATXN2,RPS3A,FXR1,HNRNPAB,CAPRIN1,ELAVL3
GO:0070647	protein modification by small protein conjugation or removal	1	0.989	0.31	2	USP10,PRPF19
GO:0000122	negative regulation of transcription from RNA polymerase II promoter	1	0.79	0.74	4	YBX1,RPS14,DDX5,SOX2
GO:0035637	multicellular organismal signaling	1	0.994	0.29	2	QKI,NOVA1
GO:0044419	interspecies interaction between organisms	1	0.193	1.44	8	HNRNPA1,TARDBP,ALYREF,PABPN1,SYNCRIP,HNRNPK,C14orf166,TOP1
GO:0007049	cell cycle	1	0.988	0.48	6	CENPV,KHDRBS1,UPF1,SOX2,AKAP8,ILF3
GO:0023057	negative regulation of signaling	1	0.995	0.27	2	G3BP2,SOX2
GO:0032496	response to lipopolysaccharide	1	0.686	0.85	2	S100A8,HNRNPA0
GO:0051093	negative regulation of developmental process	1	0.941	0.5	3	YBX1,SOX2,PTBP1
GO:0060627	regulation of vesicle-mediated transport	1	0.676	0.86	2	HNRNPK,ATXN2
GO:0051051	negative regulation of transport	1	0.824	0.64	2	G3BP2,ATXN2
GO:0009968	negative regulation of signal transduction	1	0.993	0.29	2	G3BP2,SOX2
GO:0030182	neuron differentiation	1	0.999	0.22	2	SOX2,ATXN2
GO:0006793	phosphorus metabolic process	1	1	0.2	2	PRKRA,TOP1
GO:0043281	regulation of cysteine-type endopeptidase activity involved in apoptotic process	1	0.341	1.45	3	RPS3,S100A8,SOX2
GO:0035556	intracellular signal transduction	1	1	0.27	4	USP10,G3BP2,DDX5,RPS6
GO:0051345	positive regulation of hydrolase activity	1	0.96	0.41	2	RPS3,S100A8
GO:0009725	response to hormone stimulus	1	0.996	0.26	2	RBM14,RPS6
GO:0009605	response to external stimulus	1	0.999	0.32	4	S100A8,RPS19,SOX2,STRBP
GO:0030100	regulation of endocytosis	1	0.39	1.49	2	HNRNPK,ATXN2
GO:0050877	neurological system process	1	0.999	0.31	4	QKI,NOVA1,SOX2,ATXN2
GO:0051170	nuclear import	1	0.316	1.75	2	HNRNPA1,ADAR
GO:0044707	single-multicellular organism process	1	1	0.53	32	RPS4Y1,ELAVL1,CAPRIN1,LSM14B,ELAVL3,QKI,CELF1,RPS14,RPS4X,PURA,MSI1,TOP1,ZNF22,PRKRA,EBF3,DDX1,RPS19,FMR1,ATXN2,PABPN1,ZFR,S100A8,YBX1,HNRNPAB,DDX17,LSM14A,SOX2,DDX5,STRBP,PABPC4,NOVA1,FXR1
GO:0065007	biological regulation	1	0.845	0.94	92	CENPV,SRP14,EIF4A3,ELAVL1,CAPRIN1,ILF2,RBMX,QKI,CELF1,RPS14,RPS4X,ZNF22,RPS5,DHX9,PRKRA,EBF3,BCLAF1,DDX1,SAFB,FMR1,ATXN2,PABPN1,UPF1,YBX1,G3BP2,ZNF48,SRSF9,NCBP1,HNRNPAB,HNRNPD,DDX17,SOX2,LSM14A,PABPC4,RPS6,PTBP2,PTBP1,RPS3,RPS17,HNRNPK,C14orf166,RPS3A,HNRNPUL1,SRSF10,TNRC6C,NCBP2,PNN,RPS13,SFPQ,CASC3,TARDBP,LARP1,ZNF787,IGF2BP1,IGF2BP2,POLDIP3,SNRNP70,LSM14B,HNRNPA0,TRA2B,CHTOP,PURA,PURB,SRSF7,R…
GO:0040008	regulation of growth	1	0.934	0.52	3	S100A8,CELF1,ATXN2
GO:0009451	RNA modification	1	0.111	3.51	2	GAR1,ADAR
GO:0045595	regulation of cell differentiation	1	0.869	0.73	8	DDX17,DDX5,SOX2,PURB,PTBP1,RBFOX2,YBX1,CAPRIN1
GO:0006974	response to DNA damage stimulus	1	0.341	1.21	8	DDX1,SFPQ,RPS3,USP10,UPF1,NONO,RBM14,PRPF19
GO:0031325	positive regulation of cellular metabolic process	1	0.147	1.24	26	CIRBP,NCBP2,EBF3,BCLAF1,SAFB,EIF4A3,LARP1,ELAVL1,RBM14,POLDIP3,ILF3,NCBP1,HNRNPAB,ILF2,RBMX,HNRNPD,DDX17,DDX5,FUBP3,SOX2,TRA2B,WIBG,RPS4X,THRAP3,HNRNPK,C14orf166
GO:0006928	cellular component movement	1	0.997	0.31	3	CENPV,S100A8,STRBP
GO:0048513	organ development	1	1	0.29	8	PRKRA,RPS19,RPS14,SOX2,ATXN2,ZNF22,FXR1,HNRNPAB
GO:0022610	biological adhesion	1	0.999	0.23	2	S100A8,PNN
GO:0009611	response to wounding	1	0.997	0.36	4	S100A8,HNRNPA0,SOX2,PABPC4
GO:0051701	interaction with host	1	0.28	1.32	7	SYNCRIP,PABPN1,ALYREF,C14orf166,HNRNPK,TOP1,HNRNPA1
GO:2000116	regulation of cysteine-type endopeptidase activity	1	0.362	1.4	3	RPS3,S100A8,SOX2
GO:0042981	regulation of apoptotic process	1	0.931	0.67	9	PRKRA,BCLAF1,DDX5,SOX2,ADAR,RPS6,RPS3,S100A8,RPS3A
GO:0052547	regulation of peptidase activity	1	0.566	1.02	3	RPS3,S100A8,SOX2
GO:0019538	protein metabolic process	1	0.119	1.19	42	RPS4Y1,RPS7,RPS13,SRP14,RPL26,RPS29,RPS10,RPS20,RBMX,RPS8,RPS14,RPS23,RPS16,RPS4X,RPL27A,RPS28,RPS15A,IGF2BP3,RPS5,PRKRA,RPS19,RPL31,RBM14,RPL35,RPL36AL,RPL36A,RPL23A,PRPF19,RPS25,RPL24,PABPC4,RPS18,RPL17,RPS6,RPS3,RPS2,USP10,RPS12,RPS9,RPS17,RPS3A,RPS11
GO:0030278	regulation of ossification	1	0.523	1.15	2	DDX5,SOX2
GO:0051235	maintenance of location	1	0.439	1.35	2	S100A8,G3BP2
GO:0007276	gamete generation	1	0.912	0.55	3	QKI,CELF1,STRBP
GO:0050793	regulation of developmental process	1	0.991	0.51	8	DDX17,DDX5,SOX2,PURB,PTBP1,RBFOX2,YBX1,CAPRIN1
GO:0019953	sexual reproduction	1	0.95	0.49	3	QKI,CELF1,STRBP
GO:0006260	DNA replication	1	0.165	1.88	4	UPF1,TOP1,RBM14,PURA
GO:0031329	regulation of cellular catabolic process	1	0.957	0.41	2	USP10,LARP1
GO:0043009	chordate embryonic development	1	0.976	0.36	2	YBX1,DDX5
GO:0044281	small molecule metabolic process	1	1	0.08	2	QKI,EFTUD2
GO:0007610	behavior	1	0.929	0.47	2	NOVA1,STRBP
GO:0042035	regulation of cytokine biosynthetic process	1	0.111	2.58	3	IGF2BP1,IGF2BP2,IGF2BP3
GO:0048534	hematopoietic or lymphoid organ development	1	0.954	0.42	2	RPS19,RPS14
GO:0010033	response to organic substance	1	0.992	0.56	11	PRKRA,RBMX,DDX1,DHX36,HNRNPA0,SOX2,EIF4A3,ADAR,RPS6,S100A8,RBM14
GO:0003006	developmental process involved in reproduction	1	0.646	0.91	4	QKI,CELF1,SOX2,STRBP
GO:0065008	regulation of biological quality	1	0.834	0.85	22	CIRBP,RPS19,SAFB,ATXN2,TARDBP,PABPN1,ELAVL1,S100A8,IGF2BP1,YBX1,G3BP2,HNRNPD,QKI,HNRNPU,HNRNPA0,RPS14,PABPC4,RPS6,SYNCRIP,RPS17,RPS5,DHX9
GO:0051960	regulation of nervous system development	1	0.944	0.44	2	SOX2,CAPRIN1
GO:0051049	regulation of transport	1	0.985	0.47	5	KHDRBS1,NCBP2,HNRNPK,G3BP2,ATXN2
GO:0051707	response to other organism	1	0.293	1.27	8	PRKRA,DDX1,DHX36,HNRNPA0,ADAR,S100A8,HNRNPUL1,RPS15A
GO:0048870	cell motility	1	0.993	0.29	2	CENPV,S100A8
GO:0042493	response to drug	1	0.908	0.51	2	TOP1,SRP14
GO:0009719	response to endogenous stimulus	1	0.999	0.21	2	RBM14,RPS6
GO:0048468	cell development	1	0.993	0.45	6	QKI,CELF1,SOX2,STRBP,ATXN2,HNRNPAB
GO:0000087	M phase of mitotic cell cycle	1	0.873	0.56	2	CENPV,AKAP8
GO:0048232	male gamete generation	1	0.815	0.69	3	QKI,CELF1,STRBP
GO:0002520	immune system development	1	0.963	0.4	2	RPS19,RPS14
GO:0006950	response to stress	1	0.998	0.59	19	PRKRA,CIRBP,BCLAF1,DDX1,SFPQ,CASC3,S100A8,IGF2BP1,UPF1,RBM14,PRPF19,HNRNPA0,SOX2,ADAR,PABPC4,RPS3,USP10,NONO,DHX9
GO:0006914	autophagy	1	0.205	2.38	2	USP10,S100A8
GO:0010506	regulation of autophagy	1	0.111	3.51	2	USP10,LARP1
GO:0048568	embryonic organ development	1	0.884	0.55	2	PRKRA,SOX2
GO:0006919	activation of cysteine-type endopeptidase activity involved in apoptotic process	1	0.265	2	2	RPS3,S100A8
GO:0043065	positive regulation of apoptotic process	1	0.391	1.19	6	PRKRA,RPS3,S100A8,BCLAF1,RPS3A,RPS6
GO:0050794	regulation of cellular process	1	0.674	0.97	85	CENPV,SRP14,EIF4A3,ELAVL1,CAPRIN1,ILF2,RBMX,QKI,CELF1,RPS14,RPS4X,ZNF22,RPS5,PRKRA,EBF3,BCLAF1,DDX1,SAFB,FMR1,ATXN2,PABPN1,UPF1,YBX1,G3BP2,ZNF48,SRSF9,NCBP1,HNRNPAB,HNRNPD,DDX17,SOX2,LSM14A,RPS6,PTBP2,PTBP1,RPS3,HNRNPK,C14orf166,RPS3A,HNRNPUL1,SRSF10,TNRC6C,NCBP2,PNN,RPS13,SFPQ,CASC3,TARDBP,LARP1,ZNF787,IGF2BP1,IGF2BP2,POLDIP3,SNRNP70,LSM14B,TRA2B,CHTOP,PURA,PURB,SRSF7,RPS15A,ELAVL2,NONO,IGF2BP3,…
GO:0097202	activation of cysteine-type endopeptidase activity	1	0.269	1.98	2	RPS3,S100A8
GO:0070887	cellular response to chemical stimulus	1	1	0.36	6	PRKRA,RBMX,S100A8,EIF4A3,ADAR,RPS6
GO:0007067	mitosis	1	0.867	0.57	2	CENPV,AKAP8
GO:0048585	negative regulation of response to stimulus	1	0.993	0.34	3	RPS3,G3BP2,SOX2
GO:0042060	wound healing	1	0.991	0.3	2	S100A8,PABPC4
GO:0007050	cell cycle arrest	1	0.439	1.35	2	KHDRBS1,SOX2
GO:0044093	positive regulation of molecular function	1	1	0.25	3	PRKRA,RPS3,S100A8
GO:0050434	positive regulation of viral transcription	1	0.155	2.86	2	NCBP2,NCBP1
GO:0035821	modification of morphology or physiology of other organism	1	0.14	3.05	2	PABPN1,TARDBP
GO:0010627	regulation of intracellular protein kinase cascade	1	0.996	0.27	2	G3BP2,SOX2
GO:0009887	organ morphogenesis	1	0.992	0.36	3	PRKRA,SOX2,ZNF22
GO:0051128	regulation of cellular component organization	1	0.983	0.53	7	CENPV,S100A8,BCLAF1,UPF1,HNRNPK,ATXN2,CAPRIN1
GO:0090305	nucleic acid phosphodiester bond hydrolysis	1	0.162	2.77	2	DDX1,NCBP1
GO:0048285	organelle fission	1	0.887	0.54	2	CENPV,AKAP8
GO:0009893	positive regulation of metabolic process	1	0.155	1.22	27	CIRBP,NCBP2,EBF3,BCLAF1,SAFB,EIF4A3,LARP1,ELAVL1,RBM14,POLDIP3,ILF3,NCBP1,HNRNPAB,ILF2,RBMX,HNRNPD,QKI,DDX17,DDX5,FUBP3,SOX2,TRA2B,WIBG,RPS4X,THRAP3,HNRNPK,C14orf166
GO:0032101	regulation of response to external stimulus	1	0.94	0.45	2	S100A8,LARP1
GO:0016477	cell migration	1	0.989	0.31	2	CENPV,S100A8
GO:0043067	regulation of programmed cell death	1	0.936	0.66	9	PRKRA,BCLAF1,DDX5,SOX2,ADAR,RPS6,RPS3,S100A8,RPS3A
GO:0032879	regulation of localization	1	0.997	0.41	6	KHDRBS1,NCBP2,RPS19,HNRNPK,G3BP2,ATXN2
GO:0007154	cell communication	1	1	0.38	18	SAFB,EIF4A3,KHDRBS1,G3BP2,RBM14,AKAP8,QKI,SOX2,DDX5,ADAR,THRAP3,RPS6,USP10,NOVA1,HNRNPK,RBFOX2,TNRC6B,TNRC6C
GO:0000280	nuclear division	1	0.867	0.57	2	CENPV,AKAP8
GO:0032502	developmental process	1	1	0.63	31	PRKRA,RPS4Y1,EBF3,RPS19,DDX1,FMR1,ATXN2,ELAVL1,ZFR,IGF2BP2,YBX1,CAPRIN1,HNRNPAB,LSM14B,ELAVL3,QKI,CELF1,DDX17,RPS14,DDX5,SOX2,LSM14A,STRBP,RPS4X,PURA,MSI1,RPS3A,TOP1,FXR1,ZNF22,IGF2BP3
GO:0009612	response to mechanical stimulus	1	0.431	1.37	2	SOX2,STRBP
GO:0022402	cell cycle process	1	0.969	0.52	5	CENPV,KHDRBS1,SOX2,AKAP8,ILF3
GO:0045892	negative regulation of transcription, DNA-dependent	1	0.395	1.13	10	BCLAF1,RPS14,DDX5,SOX2,PURB,PURA,KHDRBS1,RBFOX2,YBX1,ILF3
GO:0006464	cellular protein modification process	1	1	0.18	4	PRKRA,USP10,RBM14,PRPF19
GO:0006955	immune response	1	0.993	0.43	5	PRKRA,S100A8,YTHDF2,ADAR,ILF2
GO:0010646	regulation of cell communication	1	1	0.27	6	BCLAF1,DDX17,G3BP2,DDX5,SOX2,LARP1
GO:0045069	regulation of viral genome replication	1	0.0976	3.79	2	DDX5,ADAR
GO:0044699	single-organism process	1	0.919	0.9	74	EIF4A3,RPL26,ELAVL1,RPS10,CAPRIN1,RPS20,ELAVL3,QKI,CELF1,RPS8,RPS14,RPS4X,RPL27A,RPS28,ZNF22,RPS5,PRKRA,EBF3,DDX1,SAFB,FMR1,ATXN2,PABPN1,ZFR,YBX1,G3BP2,RPL23A,RPL36A,HNRNPAB,DDX17,SOX2,LSM14A,RPL24,STRBP,PABPC4,RPL17,RPS6,RPS3,RPS12,RPS17,HNRNPK,RPS3A,FXR1,RPS11,TNRC6C,RPS4Y1,RPS7,RPS13,RPS29,LSM14B,RPS23,RPS16,PURA,MSI1,RPS15A,TOP1,RPS19,RPL31,S100A8,KHDRBS1,RBM14,RPL35,AKAP8,DDX5,RPS25,ADAR,RPS…
GO:0051276	chromosome organization	1	0.297	1.25	9	CENPV,TDRD3,SAFB,H1FX,SOX2,HP1BP3,RBM14,TOP1,AKAP8
GO:0060284	regulation of cell development	1	0.966	0.39	2	SOX2,CAPRIN1
GO:0009991	response to extracellular stimulus	1	0.926	0.48	2	RPS19,SOX2
GO:0042127	regulation of cell proliferation	1	0.982	0.53	7	PRKRA,RPS9,RBFOX2,RPS15A,SOX2,RPS4X,PURA
GO:0051336	regulation of hydrolase activity	1	0.99	0.37	3	RPS3,S100A8,SOX2
GO:0072358	cardiovascular system development	1	0.995	0.28	2	QKI,DDX17
GO:0009628	response to abiotic stimulus	1	0.976	0.46	4	CIRBP,SOX2,STRBP,DHX9
GO:0043412	macromolecule modification	1	1	0.26	6	PRKRA,USP10,GAR1,RBM14,ADAR,PRPF19
GO:0052548	regulation of endopeptidase activity	1	0.548	1.05	3	RPS3,S100A8,SOX2
GO:0051247	positive regulation of protein metabolic process	1	0.928	0.62	6	ELAVL1,CIRBP,WIBG,POLDIP3,EIF4A3,RPS4X
GO:0036211	protein modification process	1	1	0.18	4	PRKRA,USP10,RBM14,PRPF19
GO:0045597	positive regulation of cell differentiation	1	0.972	0.38	2	SOX2,CAPRIN1
GO:0051674	localization of cell	1	0.993	0.29	2	CENPV,S100A8
GO:0007155	cell adhesion	1	0.999	0.23	2	S100A8,PNN
GO:0045087	innate immune response	1	0.99	0.31	2	S100A8,ADAR
GO:0000278	mitotic cell cycle	1	0.979	0.41	3	CENPV,KHDRBS1,AKAP8
GO:0043068	positive regulation of programmed cell death	1	0.404	1.17	6	PRKRA,RPS3,S100A8,BCLAF1,RPS3A,RPS6
GO:0045664	regulation of neuron differentiation	1	0.859	0.59	2	SOX2,CAPRIN1
GO:0050896	response to stimulus	1	1	0.59	42	DHX36,SRP14,EIF4A3,SFPQ,CASC3,IGF2BP1,ILF2,RBMX,HNRNPA0,RPS15A,TOP1,NONO,DHX9,PRKRA,CIRBP,DDX1,RPS19,BCLAF1,SAFB,S100A8,KHDRBS1,UPF1,YTHDF2,G3BP2,RBM14,AKAP8,PRPF19,DDX5,SOX2,STRBP,ADAR,PABPC4,THRAP3,RPS6,RPS3,USP10,NOVA1,HNRNPUL1,HNRNPK,RBFOX2,TNRC6C,TNRC6B
GO:0008283	cell proliferation	1	0.988	0.32	2	KHDRBS1,RPL23A
GO:0007267	cell-cell signaling	1	1	0.2	2	NOVA1,SOX2
GO:0032270	positive regulation of cellular protein metabolic process	1	0.877	0.68	6	ELAVL1,CIRBP,WIBG,POLDIP3,EIF4A3,RPS4X
GO:0051050	positive regulation of transport	1	0.971	0.38	2	NCBP2,HNRNPK
GO:0006310	DNA recombination	1	0.353	1.42	3	RBM14,NONO,SFPQ
GO:0010647	positive regulation of cell communication	1	0.93	0.59	5	BCLAF1,DDX17,DDX5,SOX2,LARP1
GO:0044700	single organism signaling	1	1	0.39	18	SAFB,EIF4A3,KHDRBS1,G3BP2,RBM14,AKAP8,QKI,SOX2,DDX5,ADAR,THRAP3,RPS6,USP10,NOVA1,HNRNPK,RBFOX2,TNRC6B,TNRC6C
GO:0012502	induction of programmed cell death	1	0.0906	2.1	5	PRKRA,RPS3,S100A8,BCLAF1,RPS3A
GO:0060341	regulation of cellular localization	1	0.972	0.43	3	KHDRBS1,NCBP2,G3BP2
GO:0071345	cellular response to cytokine stimulus	1	0.905	0.56	3	RBMX,EIF4A3,ADAR
GO:0006368	transcription elongation from RNA polymerase II promoter	1	0.193	2.48	2	NCBP2,NCBP1
GO:0003008	system process	1	1	0.29	5	PABPN1,QKI,NOVA1,SOX2,ATXN2
GO:0007166	cell surface receptor signaling pathway	1	1	0.25	6	KHDRBS1,EIF4A3,ADAR,TNRC6C,TNRC6B,RPS6
GO:0055082	cellular chemical homeostasis	1	0.985	0.33	2	S100A8,QKI
GO:0006873	cellular ion homeostasis	1	0.981	0.35	2	S100A8,QKI
GO:0009266	response to temperature stimulus	1	0.386	1.5	2	CIRBP,DHX9
GO:0023056	positive regulation of signaling	1	0.972	0.47	4	BCLAF1,DDX17,DDX5,SOX2
GO:0042471	ear morphogenesis	1	0.332	1.69	2	PRKRA,SOX2
GO:0032501	multicellular organismal process	1	1	0.52	32	RPS4Y1,ELAVL1,CAPRIN1,LSM14B,ELAVL3,QKI,CELF1,RPS14,RPS4X,PURA,MSI1,TOP1,ZNF22,PRKRA,EBF3,DDX1,RPS19,FMR1,ATXN2,PABPN1,ZFR,S100A8,YBX1,HNRNPAB,DDX17,LSM14A,SOX2,DDX5,STRBP,PABPC4,NOVA1,FXR1
GO:0006354	DNA-dependent transcription, elongation	1	0.273	1.96	2	NCBP2,NCBP1
GO:0002682	regulation of immune system process	1	1	0.18	2	RBFOX2,PURB
GO:0016202	regulation of striated muscle tissue development	1	0.288	1.88	2	DDX17,DDX5
GO:0007219	Notch signaling pathway	1	0.371	1.55	2	TNRC6C,TNRC6B
GO:0048856	anatomical structure development	1	1	0.51	22	PRKRA,RPS19,FMR1,ATXN2,IGF2BP2,YBX1,CAPRIN1,HNRNPAB,ELAVL3,CELF1,QKI,DDX17,RPS14,DDX5,SOX2,STRBP,PURA,MSI1,TOP1,FXR1,IGF2BP3,ZNF22
GO:0006338	chromatin remodeling	1	0.281	1.92	2	CENPV,TOP1
GO:0044708	single-organism behavior	1	0.868	0.57	2	NOVA1,STRBP
GO:0051302	regulation of cell division	1	0.253	2.06	2	CENPV,YBX1
GO:0006323	DNA packaging	1	0.0833	2.43	4	CENPV,H1FX,HP1BP3,AKAP8
GO:0002376	immune system process	1	1	0.36	7	PRKRA,S100A8,YTHDF2,RPS19,RPS14,ADAR,ILF2
GO:0023051	regulation of signaling	1	1	0.22	5	BCLAF1,DDX17,G3BP2,DDX5,SOX2
GO:0016568	chromatin modification	1	0.649	0.9	4	CENPV,TDRD3,TOP1,RBM14
GO:0006952	defense response	1	1	0.24	3	S100A8,HNRNPA0,ADAR
GO:0043900	regulation of multi-organism process	1	0.12	1.92	5	NCBP2,DDX5,ADAR,NCBP1,TARDBP
GO:0007423	sensory organ development	1	0.954	0.42	2	PRKRA,SOX2
GO:0000902	cell morphogenesis	1	0.998	0.24	2	ATXN2,HNRNPAB
GO:0010942	positive regulation of cell death	1	0.429	1.14	6	PRKRA,RPS3,S100A8,BCLAF1,RPS3A,RPS6
GO:0071310	cellular response to organic substance	1	0.996	0.4	5	PRKRA,RBMX,EIF4A3,ADAR,RPS6
GO:0010952	positive regulation of peptidase activity	1	0.42	1.4	2	RPS3,S100A8
GO:0007165	signal transduction	1	1	0.36	15	SAFB,DDX5,EIF4A3,ADAR,THRAP3,RPS6,USP10,KHDRBS1,RBFOX2,G3BP2,HNRNPK,RBM14,AKAP8,TNRC6C,TNRC6B
GO:0012501	programmed cell death	1	0.918	0.65	7	RPS3,S100A8,ZNF346,DDX5,TOP1,SOX2,FXR1
GO:0006325	chromatin organization	1	0.178	1.47	8	CENPV,TDRD3,SAFB,H1FX,SOX2,HP1BP3,RBM14,TOP1
GO:0019221	cytokine-mediated signaling pathway	1	0.939	0.45	2	EIF4A3,ADAR
GO:0019048	virus-host interaction	1	0.2	1.47	7	SYNCRIP,PABPN1,ALYREF,C14orf166,HNRNPK,TOP1,HNRNPA1
GO:0007417	central nervous system development	1	0.979	0.41	3	SOX2,FMR1,ATXN2
GO:0000279	M phase	1	0.896	0.58	3	CENPV,AKAP8,ILF3
GO:0045637	regulation of myeloid cell differentiation	1	0.435	1.36	2	RBFOX2,PURB
GO:0001701	in utero embryonic development	1	0.842	0.61	2	YBX1,DDX5
GO:0009653	anatomical structure morphogenesis	1	1	0.39	8	PRKRA,QKI,SOX2,ATXN2,IGF2BP2,IGF2BP3,ZNF22,HNRNPAB
GO:0034097	response to cytokine stimulus	1	0.957	0.47	3	RBMX,EIF4A3,ADAR
GO:0022008	neurogenesis	1	1	0.24	3	SOX2,ATXN2,CAPRIN1
GO:0048731	system development	1	1	0.39	15	PRKRA,QKI,RPS19,DDX17,RPS14,SOX2,FMR1,ATXN2,PURA,MSI1,FXR1,ZNF22,HNRNPAB,CAPRIN1,ELAVL3
GO:0045596	negative regulation of cell differentiation	1	0.864	0.62	3	YBX1,SOX2,PTBP1
GO:0042592	homeostatic process	1	0.96	0.59	7	S100A8,QKI,RPS19,RPS17,RPS14,ATXN2,RPS6
GO:0001817	regulation of cytokine production	1	0.851	0.64	3	IGF2BP1,IGF2BP2,IGF2BP3
GO:0048634	regulation of muscle organ development	1	0.296	1.84	2	DDX17,DDX5
GO:0009966	regulation of signal transduction	1	1	0.25	5	BCLAF1,DDX17,G3BP2,DDX5,SOX2
GO:0048518	positive regulation of biological process	1	0.317	1.08	42	CENPV,NCBP2,EIF4A3,TARDBP,LARP1,ELAVL1,POLDIP3,CAPRIN1,ILF2,RBMX,QKI,CELF1,TRA2B,RPS4X,PURA,RPS15A,PRKRA,CIRBP,EBF3,RPS19,BCLAF1,SAFB,S100A8,YBX1,RBM14,HNRNPAB,NCBP1,ILF3,HNRNPD,DDX17,DDX5,FUBP3,SOX2,WIBG,ADAR,THRAP3,RPS6,RPS3,RPS9,RPS3A,C14orf166,HNRNPK
GO:0040029	regulation of gene expression, epigenetic	1	0.192	1.99	3	PRKRA,CELF1,UPF1
GO:0019725	cellular homeostasis	1	0.993	0.29	2	S100A8,QKI
GO:0007281	germ cell development	1	0.178	2.06	3	QKI,CELF1,STRBP
GO:0051094	positive regulation of developmental process	1	0.995	0.27	2	SOX2,CAPRIN1
GO:0045944	positive regulation of transcription from RNA polymerase II promoter	1	0.234	1.31	10	RBMX,DDX17,SAFB,DDX5,SOX2,EIF4A3,THRAP3,HNRNPK,C14orf166,RBM14
GO:0050769	positive regulation of neurogenesis	1	0.356	1.6	2	SOX2,CAPRIN1
GO:0006508	proteolysis	1	0.999	0.22	2	USP10,RBMX
GO:0065004	protein-DNA complex assembly	1	0.167	2.13	3	CENPV,H1FX,HP1BP3
GO:0040007	growth	1	0.876	0.56	2	SAFB,DDX5
GO:0048641	regulation of skeletal muscle tissue development	1	0.118	3.38	2	DDX17,DDX5
GO:0030218	erythrocyte differentiation	1	0.17	2.69	2	RPS19,RPS14
GO:0009967	positive regulation of signal transduction	1	0.961	0.5	4	BCLAF1,DDX17,DDX5,SOX2
GO:0046822	regulation of nucleocytoplasmic transport	1	0.268	1.67	3	KHDRBS1,NCBP2,G3BP2
GO:0021953	central nervous system neuron differentiation	1	0.379	1.52	2	SOX2,ATXN2
GO:0071824	protein-DNA complex subunit organization	1	0.211	1.9	3	CENPV,H1FX,HP1BP3
GO:0044403	symbiosis, encompassing mutualism through parasitism	1	0.193	1.44	8	HNRNPA1,TARDBP,ALYREF,PABPN1,SYNCRIP,HNRNPK,C14orf166,TOP1
GO:0048522	positive regulation of cellular process	1	0.333	1.08	38	CENPV,NCBP2,EIF4A3,LARP1,ELAVL1,POLDIP3,CAPRIN1,ILF2,RBMX,TRA2B,RPS4X,PURA,RPS15A,PRKRA,EBF3,CIRBP,RPS19,BCLAF1,SAFB,S100A8,YBX1,RBM14,HNRNPAB,NCBP1,ILF3,HNRNPD,DDX17,DDX5,FUBP3,SOX2,WIBG,THRAP3,RPS6,RPS3,RPS9,RPS3A,C14orf166,HNRNPK
GO:0010941	regulation of cell death	1	0.945	0.65	9	PRKRA,BCLAF1,DDX5,SOX2,ADAR,RPS6,RPS3,S100A8,RPS3A
GO:0006333	chromatin assembly or disassembly	1	0.186	2.02	3	CENPV,H1FX,HP1BP3
GO:0043280	positive regulation of cysteine-type endopeptidase activity involved in apoptotic process	1	0.379	1.52	2	RPS3,S100A8
GO:0051817	modification of morphology or physiology of other organism involved in symbiotic interaction	1	0.0976	3.79	2	PABPN1,TARDBP
GO:0009792	embryo development ending in birth or egg hatching	1	0.977	0.36	2	YBX1,DDX5
GO:2000026	regulation of multicellular organismal development	1	0.984	0.5	6	DDX17,RBFOX2,DDX5,SOX2,CAPRIN1,PURB
GO:0033143	regulation of intracellular steroid hormone receptor signaling pathway	1	0.0844	4.13	2	DDX17,DDX5
GO:0051248	negative regulation of protein metabolic process	1	0.0844	1.7	9	CIRBP,SRP14,FMR1,EIF4A3,ADAR,IGF2BP1,IGF2BP2,IGF2BP3,CAPRIN1
GO:0010648	negative regulation of cell communication	1	0.996	0.27	2	G3BP2,SOX2
GO:0016310	phosphorylation	1	0.997	0.25	2	PRKRA,TOP1
GO:0032103	positive regulation of response to external stimulus	1	0.532	1.13	2	S100A8,LARP1
GO:0007399	nervous system development	1	0.999	0.43	8	QKI,SOX2,FMR1,ATXN2,PURA,MSI1,CAPRIN1,ELAVL3
GO:0032504	multicellular organism reproduction	1	0.972	0.43	3	QKI,CELF1,STRBP
GO:0031497	chromatin assembly	1	0.137	2.34	3	CENPV,H1FX,HP1BP3
GO:0048583	regulation of response to stimulus	1	1	0.29	8	BCLAF1,DDX17,DDX5,SOX2,LARP1,RPS3,S100A8,G3BP2
GO:0040014	regulation of multicellular organism growth	1	0.185	2.55	2	CELF1,ATXN2
GO:0080135	regulation of cellular response to stress	1	0.395	1.26	4	RPS3,BCLAF1,DDX5,LARP1
GO:0019226	transmission of nerve impulse	1	0.993	0.29	2	QKI,NOVA1
GO:0006281	DNA repair	1	0.13	1.66	7	USP10,UPF1,DDX1,RBM14,NONO,SFPQ,PRPF19
GO:0023052	signaling	1	1	0.39	18	SAFB,EIF4A3,KHDRBS1,G3BP2,RBM14,AKAP8,QKI,SOX2,DDX5,ADAR,THRAP3,RPS6,USP10,NOVA1,HNRNPK,RBFOX2,TNRC6B,TNRC6C
GO:0008284	positive regulation of cell proliferation	1	0.842	0.71	5	RPS9,RPS15A,SOX2,RPS4X,PURA
GO:0007059	chromosome segregation	1	0.453	1.31	2	TOP1,AKAP8
GO:0030522	intracellular receptor mediated signaling pathway	1	0.103	2.25	4	RBFOX2,SAFB,RBM14,THRAP3
GO:2001141	regulation of RNA biosynthetic process	1	0.0716	1.25	40	PNN,NCBP2,EIF4A3,SFPQ,TARDBP,ZNF787,ILF2,RBMX,RPS14,CHTOP,PURB,PURA,ELAVL2,NONO,ZNF22,EBF3,DDX1,BCLAF1,SAFB,S100A8,KHDRBS1,YBX1,RBM14,ZNF48,HNRNPAB,NCBP1,ILF3,HNRNPD,DDX17,DDX5,FUBP3,SOX2,RBM39,THRAP3,RPS3,HNRNPUL1,C14orf166,HNRNPK,RBFOX2,SRSF10
GO:0033043	regulation of organelle organization	1	0.972	0.37	2	CENPV,S100A8
GO:0007420	brain development	1	0.971	0.38	2	SOX2,ATXN2
GO:0002237	response to molecule of bacterial origin	1	0.716	0.8	2	S100A8,HNRNPA0
GO:0006915	apoptotic process	1	0.959	0.57	6	RPS3,S100A8,ZNF346,DDX5,SOX2,FXR1
GO:0043583	ear development	1	0.606	0.98	2	PRKRA,SOX2
GO:0072359	circulatory system development	1	0.995	0.28	2	QKI,DDX17
GO:0010720	positive regulation of cell development	1	0.478	1.25	2	SOX2,CAPRIN1
GO:2001022	positive regulation of response to DNA damage stimulus	1	0.0876	4.04	2	BCLAF1,DDX5
GO:0051781	positive regulation of cell division	1	0.14	3.05	2	CENPV,YBX1
GO:0040011	locomotion	1	1	0.18	2	CENPV,S100A8
GO:0042221	response to chemical stimulus	1	1	0.42	13	PRKRA,RBMX,DDX1,DHX36,HNRNPA0,SOX2,SRP14,EIF4A3,ADAR,RPS6,S100A8,TOP1,RBM14
GO:2001056	positive regulation of cysteine-type endopeptidase activity	1	0.39	1.49	2	RPS3,S100A8
GO:0048562	embryonic organ morphogenesis	1	0.679	0.86	2	PRKRA,SOX2
GO:0048259	regulation of receptor-mediated endocytosis	1	0.0876	4.04	2	HNRNPK,ATXN2
GO:2000241	regulation of reproductive process	1	0.0803	2.18	5	NCBP2,DDX5,ADAR,NCBP1,TARDBP
GO:0006796	phosphate-containing compound metabolic process	1	1	0.2	2	PRKRA,TOP1
GO:0043085	positive regulation of catalytic activity	1	0.998	0.3	3	PRKRA,RPS3,S100A8
GO:0051090	regulation of sequence-specific DNA binding transcription factor activity	1	0.898	0.52	2	RPS3,S100A8
GO:0045786	negative regulation of cell cycle	1	0.76	0.73	2	KHDRBS1,SOX2
GO:0045927	positive regulation of growth	1	0.464	1.28	2	S100A8,CELF1
GO:0006917	induction of apoptosis	1	0.088	2.12	5	PRKRA,RPS3,S100A8,BCLAF1,RPS3A
GO:0010604	positive regulation of macromolecule metabolic process	1	0.12	1.27	26	CIRBP,NCBP2,EBF3,BCLAF1,SAFB,EIF4A3,ELAVL1,RBM14,POLDIP3,ILF3,NCBP1,HNRNPAB,ILF2,RBMX,HNRNPD,QKI,DDX17,DDX5,FUBP3,SOX2,TRA2B,WIBG,RPS4X,THRAP3,HNRNPK,C14orf166
GO:0006334	nucleosome assembly	1	0.332	1.69	2	H1FX,HP1BP3
GO:0006954	inflammatory response	1	0.934	0.46	2	S100A8,HNRNPA0
GO:0034728	nucleosome organization	1	0.413	1.42	2	H1FX,HP1BP3
GO:0007275	multicellular organismal development	1	0.999	0.63	28	PRKRA,RPS4Y1,EBF3,RPS19,DDX1,FMR1,ATXN2,ELAVL1,ZFR,YBX1,CAPRIN1,HNRNPAB,LSM14B,ELAVL3,CELF1,QKI,DDX17,RPS14,DDX5,SOX2,LSM14A,STRBP,RPS4X,PURA,MSI1,TOP1,FXR1,ZNF22
GO:0065009	regulation of molecular function	1	1	0.25	5	PRKRA,RPS3,S100A8,SOX2,ADAR
GO:0048872	homeostasis of number of cells	1	0.0833	2.43	4	RPS19,RPS17,RPS14,ATXN2
GO:0048519	negative regulation of biological process	1	0.302	1.09	37	NCBP2,RPS13,SRP14,EIF4A3,TARDBP,IGF2BP1,IGF2BP2,CAPRIN1,RBMX,CELF1,RPS14,PURA,PURB,SRSF7,IGF2BP3,HNRNPA2B1,PRKRA,CIRBP,BCLAF1,FMR1,ATXN2,KHDRBS1,G3BP2,YBX1,SRSF9,NCBP1,ILF3,DDX5,SOX2,ADAR,PTBP1,PTBP2,RPS3,RBFOX2,SRSF10,TNRC6B,TNRC6C
GO:0006357	regulation of transcription from RNA polymerase II promoter	1	0.697	0.9	12	RBMX,DDX17,RPS14,SAFB,DDX5,SOX2,EIF4A3,THRAP3,YBX1,HNRNPK,C14orf166,RBM14
GO:0006355	regulation of transcription, DNA-dependent	1	0.175	1.16	37	PNN,EIF4A3,SFPQ,ZNF787,ILF2,RBMX,RPS14,CHTOP,PURA,PURB,ELAVL2,NONO,ZNF22,EBF3,DDX1,BCLAF1,SAFB,S100A8,KHDRBS1,YBX1,RBM14,ZNF48,HNRNPAB,ILF3,HNRNPD,DDX17,DDX5,FUBP3,SOX2,RBM39,THRAP3,RPS3,HNRNPUL1,C14orf166,HNRNPK,RBFOX2,SRSF10
GO:0061061	muscle structure development	1	0.922	0.48	2	QKI,FXR1
GO:0048523	negative regulation of cellular process	1	0.453	1.03	32	RPS13,SRP14,EIF4A3,TARDBP,IGF2BP1,IGF2BP2,CAPRIN1,RBMX,RPS14,PURA,PURB,SRSF7,IGF2BP3,HNRNPA2B1,PRKRA,CIRBP,BCLAF1,FMR1,ATXN2,KHDRBS1,G3BP2,YBX1,SRSF9,ILF3,SOX2,DDX5,ADAR,PTBP1,PTBP2,RPS3,RBFOX2,SRSF10
GO:0030154	cell differentiation	1	1	0.45	12	QKI,CELF1,RPS19,RPS14,SOX2,STRBP,ATXN2,RPS3A,FXR1,HNRNPAB,CAPRIN1,ELAVL3
GO:0048699	generation of neurons	1	1	0.26	3	SOX2,ATXN2,CAPRIN1
GO:0051716	cellular response to stimulus	1	1	0.52	27	PRKRA,BCLAF1,DDX1,SAFB,EIF4A3,SFPQ,S100A8,KHDRBS1,IGF2BP1,UPF1,G3BP2,RBM14,AKAP8,PRPF19,RBMX,DDX5,ADAR,THRAP3,RPS6,RPS3,USP10,HNRNPK,RBFOX2,NONO,TNRC6C,TNRC6B,DHX9
GO:0009790	embryo development	1	0.936	0.61	6	PRKRA,CELF1,YBX1,DDX5,TOP1,SOX2
GO:0051239	regulation of multicellular organismal process	1	0.968	0.65	13	CELF1,DDX17,DDX5,SOX2,ATXN2,PURB,IGF2BP1,IGF2BP2,HNRNPK,RBFOX2,IGF2BP3,CAPRIN1,CELF2
GO:0048584	positive regulation of response to stimulus	1	0.991	0.46	6	S100A8,BCLAF1,DDX17,DDX5,SOX2,LARP1
GO:0009888	tissue development	1	1	0.12	2	SOX2,HNRNPAB
GO:0051130	positive regulation of cellular component organization	1	0.891	0.59	3	BCLAF1,HNRNPK,CAPRIN1
GO:0050790	regulation of catalytic activity	1	1	0.31	5	PRKRA,RPS3,S100A8,SOX2,ADAR
GO:0006996	organelle organization	1	0.982	0.62	13	CENPV,TDRD3,RPS14,SAFB,H1FX,SOX2,RPS25,HP1BP3,RPS6,RPS17,TOP1,RBM14,AKAP8
GO:0048646	anatomical structure formation involved in morphogenesis	1	1	0.25	4	PRKRA,QKI,SOX2,ATXN2
GO:0008285	negative regulation of cell proliferation	1	0.988	0.32	2	PRKRA,SOX2
GO:0048598	embryonic morphogenesis	1	0.972	0.37	2	PRKRA,SOX2
GO:0016265	death	1	0.719	0.88	11	ZNF346,DDX5,SOX2,FUS,ATXN2,TARDBP,RPS3,S100A8,TOP1,FXR1,SMN1
GO:0009617	response to bacterium	1	0.913	0.5	2	S100A8,HNRNPA0
GO:0048609	multicellular organismal reproductive process	1	0.972	0.43	3	QKI,CELF1,STRBP
