# Supplementary material for: FUS pathology in ALS is linked to alterations in multiple ALS-associated proteins and rescued by drugs stimulating autophagy
Source: Acta Neuropathol. 2019 Apr 1;138(1):67–84. doi: 10.1007/s00401-019-01998-x (PMC6570784; doi:10.1007/s00401-019-01998-x)
Supplement: Supplementary file 5 — Online Resource 5: Supplementary Table 3. Investigated RNA-binding proteins are not differentially expressed. The list represents all the transcripts of interest detected by RNA profiling in SL P525L neurons versus SL WT neurons. Log2FoldChange shows no significant difference in gene expression. (XLSX 9 kb) [file 401_2019_1998_MOESM5_ESM.xlsx]

## Sheet: P525L vs WT_
genesymbol	ensemblname	AvgExpr	log2FoldChange	pvalue	padj	lfcSE	stat
FUS	ENSG00000089280	2189.76	-0.0246034	0.719731	0.841129	0.0685679	-0.358818
EWSR1	ENSG00000182944	3111.63	-0.0134949	0.879669	0.938191	0.0891408	-0.151389
TAF15	ENSG00000270647	1248.57	0.0363207	0.654486	0.801699	0.08115661	0.447538
HNRNPA1	ENSG00000135486	11619.561	0.09128760	0.562295	0.738199	0.157546	0.579436
HNRNPA2B1	ENSG00000122566	5976.34	-0.0807803	0.329155	0.536196	0.0827821	-0.975818
