# Supplementary material for: FUS pathology in ALS is linked to alterations in multiple ALS-associated proteins and rescued by drugs stimulating autophagy
Source: Acta Neuropathol. 2019 Apr 1;138(1):67–84. doi: 10.1007/s00401-019-01998-x (PMC6570784; doi:10.1007/s00401-019-01998-x)
Supplement: Supplementary file 6 — Online Resource 6: Supplementary Table 4. Summary of neuropathology cases and controls. The table reports all relevant information for the human samples used in this study. (XLSX 12 kb) [file 401_2019_1998_MOESM6_ESM.xlsx]

## Sheet: Tabelle1
	FUS-ALS Cases	Gender	Race	Age at death	Age at onset	Duration of Disease after Diagnosis (months)	Primary onset	Cause of death	Clinical Diagnosis	Pathology	Mutations	C9orf72 mutation
	1	M	Caucasian	40	39	20	arm	respiratory	fALS	ALS-FUS	FUS	N
	2	F	Caucasian	70	68	24	arm	respiratory	fALS	ALS-FUS	FUS	N
	3	F	Caucasian	40	38	25	leg	pneumonia	fALS	ALS-FUS	FUS	N
	4	F	Caucasian	40	38	20	leg	respiratory	fALS	ALS-FUS	FUS	N
	5	M	Caucasian	56	54	27	arm	respiratory	fALS	ALS-FUS	FUS	N
	6	M	Caucasian	41	39	30	bulbar	cardiac	fALS	ALS-FUS	FUS	N
	Control Cases
	1	M	Caucasian	76	-ND	-ND	-ND	acute heart failure	-ND	-ND	-ND	N
	2	M	Caucasian	76	-ND	-ND	-ND	Hemorrhagic shock	-ND	-ND	-ND	N
	3	F	Caucasian	71	-ND	-ND	-ND	Cardiogenic shock	-ND	-ND	-ND	N
	4	M	Caucasian	70	-ND	-ND	-ND	respiratory	-ND	-ND	-ND	N
	5	M	Caucasian	81	-ND	-ND	-ND	respiratory	-ND	-ND	-ND	N
	6	M	Caucasian	56	-ND	-ND	-ND	respiratory	-ND	-ND	-ND	N
